# Supplementary material for: Analysis of the crystal structure of an active MCM hexamer
Source: eLife. 2014 Sep 29;3:e03433. doi: 10.7554/eLife.03433 (PMC4359371; doi:10.7554/eLife.03433)
Supplement: Supplementary file 1. — ClustalW sequence alignment of several MCM proteins in MSF format. Portions of this alignment are shown throughout Video 1. The Sso-PfMCM residue numbers in the alignment run consecutively, which is consistent with database numbering for the SsoMCM portion. For the PfMCM portion, database numbers can be obtained from the aligned PfMCM sequence. The intein (residues 362–728) was manually removed from the PfMCM sequence for the alignment. Thus, for residues of PfMCM in the alignment with sequence numbers greater than 361, 367 must be added to agree with database (intein-containing) sequence numbering. Residue numbering throughout the manuscript and Video 1 agrees with the database numbering for the respective portions. DOI: http://dx.doi.org/10.7554/eLife.03433.010 [file elife03433s001.msf]

MCMalign5-082214.msf  MSF: 1646   Type: P Friday, August 22, 2014 Check: 4062 ..

Name: SsoPfMCM     Len: 1646  Check:  4661    Weight: 1.00
Name: ssoMCM.pro   Len: 1646  Check:  4328    Weight: 1.00
Name: pfMCM.pro    Len: 1646  Check:  5974    Weight: 1.00
Name: mtMCM.pro    Len: 1646  Check:  4571    Weight: 1.00
Name: apMCM        Len: 1646  Check:  9647    Weight: 1.00
Name: scMCM2.pro   Len: 1646  Check:  6606    Weight: 1.00
Name: dmMCM2.pro   Len: 1646  Check:  9849    Weight: 1.00
Name: xlMCM2.pro   Len: 1646  Check:  6269    Weight: 1.00
Name: hsMCM2.pro   Len: 1646  Check:  1481    Weight: 1.00
Name: atMCM2       Len: 1646  Check:  6333    Weight: 1.00
Name: spMCM2       Len: 1646  Check:  5430    Weight: 1.00
Name: drMCM2       Len: 1646  Check:  792    Weight: 1.00
Name: giMCM2       Len: 1646  Check:  8400    Weight: 1.00
Name: EcMCM2.pro   Len: 1646  Check:  2144    Weight: 1.00
Name: scmcm3.pro   Len: 1646  Check:  9369    Weight: 1.00
Name: dmMCM3.pro   Len: 1646  Check:  139    Weight: 1.00
Name: xlMCM3.pro   Len: 1646  Check:  8637    Weight: 1.00
Name: hsMCM3.pro   Len: 1646  Check:  6360    Weight: 1.00
Name: atMCM3       Len: 1646  Check:  8930    Weight: 1.00
Name: spMCM3       Len: 1646  Check:  9957    Weight: 1.00
Name: drMCM3       Len: 1646  Check:  8534    Weight: 1.00
Name: giMCM3       Len: 1646  Check:  3207    Weight: 1.00
Name: EcMCM3.pro   Len: 1646  Check:  5913    Weight: 1.00
Name: scMCM4.pro   Len: 1646  Check:  5118    Weight: 1.00
Name: dmMCM4.pro   Len: 1646  Check:  5284    Weight: 1.00
Name: xlMCM4.pro   Len: 1646  Check:  1940    Weight: 1.00
Name: hsMCM4.pro   Len: 1646  Check:  6003    Weight: 1.00
Name: atMCM4       Len: 1646  Check:  3530    Weight: 1.00
Name: spMCM4       Len: 1646  Check:  8236    Weight: 1.00
Name: drMCM4       Len: 1646  Check:  1369    Weight: 1.00
Name: giMCM4       Len: 1646  Check:  8012    Weight: 1.00
Name: EcMCM4.pro   Len: 1646  Check:  5230    Weight: 1.00
Name: scMCM5.pro   Len: 1646  Check:  8758    Weight: 1.00
Name: dmMCM5.pro   Len: 1646  Check:  219    Weight: 1.00
Name: xlMCM5.pro   Len: 1646  Check:  8742    Weight: 1.00
Name: hsMCM5.pro   Len: 1646  Check:  2378    Weight: 1.00
Name: atMCM5       Len: 1646  Check:  6211    Weight: 1.00
Name: spMCM5       Len: 1646  Check:  5713    Weight: 1.00
Name: drMCM5       Len: 1646  Check:  3761    Weight: 1.00
Name: giMCM5       Len: 1646  Check:  2093    Weight: 1.00
Name: EcMCM5.pro   Len: 1646  Check:  357    Weight: 1.00
Name: scMCM6.pro   Len: 1646  Check:  5156    Weight: 1.00
Name: dmMCM6.pro   Len: 1646  Check:  8796    Weight: 1.00
Name: xlMCM6_.pro  Len: 1646  Check:  9877    Weight: 1.00
Name: hsMCM6.pro   Len: 1646  Check:  9692    Weight: 1.00
Name: atMCM6       Len: 1646  Check:  1967    Weight: 1.00
Name: spMCM6       Len: 1646  Check:  880    Weight: 1.00
Name: drMCM6       Len: 1646  Check:  7157    Weight: 1.00
Name: giMCM6       Len: 1646  Check:  6887    Weight: 1.00
Name: EcMCM6.pro   Len: 1646  Check:  8837    Weight: 1.00
Name: scMCM7.pro   Len: 1646  Check:  1106    Weight: 1.00
Name: dmMCM7.pro   Len: 1646  Check:  3760    Weight: 1.00
Name: xlMCM7.pro   Len: 1646  Check:  211    Weight: 1.00
Name: hsMCM7.pro   Len: 1646  Check:  6861    Weight: 1.00
Name: atMCM7       Len: 1646  Check:  3952    Weight: 1.00
Name: spMCM7       Len: 1646  Check:  4126    Weight: 1.00
Name: drMCM7       Len: 1646  Check:  6398    Weight: 1.00
Name: giMCM7       Len: 1646  Check:  4944    Weight: 1.00
Name: ECMCM7.pro   Len: 1646  Check:  2970    Weight: 1.00

//

   SsoPfMCM  .......... .......... .......... .......... .......... 
 ssoMCM.pro  .......... .......... .......... .......... .......... 
  pfMCM.pro  .......... .......... .......... .......... .......... 
  mtMCM.pro  .......... .......... .......... .......... .......... 
      apMCM  .......... .......... .......... .......... .......... 
 scMCM2.pro  .......... ......MS.D NRRRRREEDD SDSENE.... ..LPPSSPQQ 
 dmMCM2.pro  .......... ......MD.. NPSSPPPNTP SD........ .....AAERR 
 xlMCM2.pro  .......... ......MA.. DSSESFNIAT SP........ .......RAG 
 hsMCM2.pro  .......... ......MA.. ESSESFTMAS SPAQRRRGND PLTSSPGRSS 
     atMCM2  .......... ......MAGE NSDNEPSSPA SP........ ......SSAG 
     spMCM2  .......... ......MD.S FRKRGRRDSE S......... ..LPFESENS 
     drMCM2  .......... ......MA.. DSSESFNMAT SP........ .......TRG 
     giMCM2  ....MSTNDN LSSSSFAEHE PLEGDWLDNF LEEDEAGSHA DDTLPLDSDA 
 EcMCM2.pro  .......... ......MA.. ..KRRLEEDE S......... .......... 
 scmcm3.pro  .......... .......... .......... .......... .......... 
 dmMCM3.pro  .......... .......... .......... .......... .......... 
 xlMCM3.pro  .......... .......... .......... .......... .......... 
 hsMCM3.pro  .......... .......... .......... .......... .......... 
     atMCM3  .......... .......... .......... .......... .......... 
     spMCM3  .......... .......... .......... .......... .......... 
     drMCM3  .......... .......... .......... .......... .......... 
     giMCM3  .......... .......... .......... .......... .......... 
 EcMCM3.pro  .......... .......... .......... .......... .......... 
 scMCM4.pro  MSQQSSSPTK EDNNSSSPVV PNPDSVPPQL SSPALFYSSS SSQGDIYGRN 
 dmMCM4.pro  MSSPARSPSV GGATPKQGAR TPTRGIASQD VETPMRMGPG RAVR...... 
 xlMCM4.pro  MSSPTSTPSR RRNKRGRGSN PPTPHGEEVQ SPPSQRRRTE DSTS...... 
 hsMCM4.pro  MSSPASTPSR RGSRRGRATP AQTPRSEDAR SSPSQRRRGE DSTS...... 
     atMCM4  MAS.DSSLGN TNDGPPSPGE NVSSPIENTY SSPAALHRRR RG........ 
     spMCM4  MS..SSQQSG RANELRTPGR ANSSSREAVD SSPLFFPASS PG........ 
     drMCM4  MSSPSSQ.SR KR.......D PPTPASEDPL SPPSQRSRAH DTS....... 
     giMCM4  .......... .......... ...MEPDRIP THPPILG... .......... 
 EcMCM4.pro  MD...S.... .......... .......DAQ SSAFSFYDAS QD........ 
 scMCM5.pro  .......... .......... .......... .......... .......... 
 dmMCM5.pro  .......... .......... .......... .......... .......... 
 xlMCM5.pro  .......... .......... .......... .......... .......... 
 hsMCM5.pro  .......... .......... .......... .......... .......... 
     atMCM5  .......... .......... .......... .......... .......... 
     spMCM5  .......... .......... .......... .......... .......... 
     drMCM5  .......... .......... .......... .......... .......... 
     giMCM5  .......... .......... .......... .......... .......... 
 EcMCM5.pro  .......... .......... .......... .......... .......... 
 scMCM6.pro  .......... .......... ........MS SPFPADTPSS NRPSNSSPPP 
 dmMCM6.pro  .......... .......... .......... .......... .......... 
xlMCM6_.pro  .......... .......... .......... .......... .......... 
 hsMCM6.pro  .......... .......... .......... .......... .......... 
     atMCM6  .......... .......... .......... .......... .......... 
     spMCM6  .......... .......... ........MS S.......LA SQGNNASTP. 
     drMCM6  .......... .......... .......... .......... .......... 
     giMCM6  .......... .......... .......... .......... .......... 
 EcMCM6.pro  .......... .......... .......... .......... .......... 
 scMCM7.pro  .......MSA ALPSIQLPV. DYNNLFNEIT DFLVTFKQDT LSSD...... 
 dmMCM7.pro  .......... ......MARR DYAQDRESIK TFLSEFCKCD DD........ 
 xlMCM7.pro  .......... .......MPR DYQAEKEKCK TFLQEFYKDD EF........ 
 hsMCM7.pro  .......... ......MALK DYALEKEKVK KFLQEFYQDD EL........ 
     atMCM7  .......... ......MKDH DFDGDKGLAK GFLENFADAN GR........ 
     spMCM7  .........M ALPTIDLKIP EYEECQHKIT DFLSHFKQEQ VQ........ 
     drMCM7  .......... ......MAPK DYTAEKEKCK RFLQEFYTED DS........ 
     giMCM7  .......... .......... .......... .......... .......... 
 ECMCM7.pro  ......MNQV SELRRFETPI DYQADKDRLS KFLLFHEEDG EL........ 


   SsoPfMCM  .......... .......... .......... .......... .......... 
 ssoMCM.pro  .......... .......... .......... .......... .......... 
  pfMCM.pro  .......... .......... .......... .......... .......... 
  mtMCM.pro  .......... .......... .......... .......... .......... 
      apMCM  .......... .......... .......... .......... .......... 
 scMCM2.pro  HFRGGMNPVS SPIGSP..DM INPEGDDNEV DDVPDID... .EVEEQMNEV 
 dmMCM2.pro  DL...RAAMT SPVG.DFEPF ENEDE.ILGD QTVRD..... .EAEEEDGE. 
 xlMCM2.pro  SR...RDALT SSPGRDLPPF EDESEGMFGD GVV....... .PEEEEDGE. 
 hsMCM2.pro  RR...TDALT SSPGRDLPPF EDESEGLLGT EGP....... .LEEEEDGE. 
     atMCM2  FN...TDQLP ISTSQNSENF SDEEEAAVDT QVIRDEPDEA EDEEEEEGE. 
     spMCM2  SL..GATPLS LPPSSPPPEF SDEAAEALVE EDIEDLDGEA LDVEDEEGE. 
     drMCM2  SR...RGDLT SSPGRDLPPF EDESEGLLGD TLP....... .DEEDDDGE. 
     giMCM2  EREAFEKPLL PEQRYYAERA IDLRNTLERP QGNRFLGLFN DSILQGRSSF 
 EcMCM2.pro  .......... .......... MSEEERILDA GGV....... ...QELESE. 
 scmcm3.pro  .......... .......... .......... .......... .......... 
 dmMCM3.pro  .......... .......... .......... .......... .......... 
 xlMCM3.pro  .......... .......... .......... .......... .......... 
 hsMCM3.pro  .......... .......... .......... .......... .......... 
     atMCM3  .......... .......... .......... .......... .......... 
     spMCM3  .......... .......... .......... .......... .......... 
     drMCM3  .......... .......... .......... .......... .......... 
     giMCM3  .......... .......... .......... .......... .......... 
 EcMCM3.pro  .......... .......... .......... .......... .......... 
 scMCM4.pro  NSQNLSQGEG NIRAAIGSS. .PLNFPSSSQ .....RQNSD VFQSQGRQGR 
 dmMCM4.pro  PSDNISLPPT SPGNIS.... ...LPATSPA RGL...GANM SEIDLSSPLN 
 xlMCM4.pro  IGELLPMPTS PSGDVQSPSG QELLFSSPVP SRH...SAHQ SELDLSSPLT 
 hsMCM4.pro  TGELQPMPTS PGVDLQSPAA QDVLFSSPPQ MHS...SAIP LDFDVSSPLT 
     atMCM4  ...RSSTPTQ FATPPPPPS. .RLASSNSTP .......... .......... 
     spMCM4  .STRLTTPRT TARTPLASS. .PLLFESSSP GPNIPQSSRS HLLSQRNDLF 
     drMCM4  .TELQPMPTS PAQDAS.... ...LFSSPMA PR....SVLQ SEIDASSPLM 
     giMCM4  .......... .......... PSAQN..... .......... .......... 
 EcMCM4.pro  .......... .......... ...IQLNLTP .......... .......... 
 scMCM5.pro  .......... .......... .......... .......... .......... 
 dmMCM5.pro  .......... .......... .......... .......... .......... 
 xlMCM5.pro  .......... .......... .......... .......... .......... 
 hsMCM5.pro  .......... .......... .......... .......... .......... 
     atMCM5  .......... .......... .......... .......... .......... 
     spMCM5  .......... .......... .......... .......... .......... 
     drMCM5  .......... .......... .......... .......... .......... 
     giMCM5  .......... .......... .......... .......... .......... 
 EcMCM5.pro  .......... .......... .......... .......... .......... 
 scMCM6.pro  SSIGAGFGSS SGLDSQIGSR LHFPSSSQPH VSNSQTGPFV NDSTQFSSQR 
 dmMCM6.pro  .......... .......... .......... .......... .......... 
xlMCM6_.pro  .......... .......... .......... .......... .......... 
 hsMCM6.pro  .......... .......... .......... .......... .......... 
     atMCM6  .......... .......... .......... .......... .......... 
     spMCM6  .AYRYGFQTS .....EVGDR PTVSMPSQP. .........E ......SSAM 
     drMCM6  .......... .......... .......... .......... .......... 
     giMCM6  .......... .......... .......... .......... .......... 
 EcMCM6.pro  .......... .......... .......... .......... .......... 
 scMCM7.pro  .......... .......... ...ATRNENE DEN....... ......LDAE 
 dmMCM7.pro  .......... .......... .....GKKE. .......... .......... 
 xlMCM7.pro  .......... .......... .....GKKN. .......... .......... 
 hsMCM7.pro  .......... .......... .....GKKQ. .......... .......... 
     atMCM7  .......... .......... .......... .......... .......... 
     spMCM7  .......... .......... ....DGQQNQ DIS....... ......MSDA 
     drMCM7  .......... .......... .....GKKI. .......... .......... 
     giMCM7  .......... .......... .......... .......... .......... 
 ECMCM7.pro  .......... .......... .......... .......... .......... 


   SsoPfMCM  .......... .......... .......... .......... .......... 
 ssoMCM.pro  .......... .......... .......... .......... .......... 
  pfMCM.pro  .......... .......... .......... .......... .......... 
  mtMCM.pro  .......... .......... .......... .......... .......... 
      apMCM  .......... .......... .......... .......... .......... 
 scMCM2.pro  DLMDDNMYED YAADHNRDRY DPDQVD.... .......... ........D. 
 dmMCM2.pro  ELFGDNMEND YRPMPELDHY DPALLD.... .......... ........DE 
 xlMCM2.pro  ELIGDAMERD YRPISELDRY EVEGLD.... .......... ........DE 
 hsMCM2.pro  ELIGDGMERD YRAIPELDAY EAEGLAL... .......... ........DD 
     atMCM2  DLFNDTFMND YRKMDENDQY ESNGIDD... .......... ........SV 
     spMCM2  DLFGEGMERD YQQNLELDRY DIEELD.... .......... ........DD 
     drMCM2  ELIGDAMERD YRVIPELDRY EAEGLD.... .......... ........ED 
     giMCM2  LDENPSENTL DTTITDQDRD KLYHLEYLRR SGRSWQPIEY TDVKLEKVQF 
 EcMCM2.pro  .........D MDEIRD.DLY ESEGMY.... .......... .......... 
 scmcm3.pro  .......... .......... .......... .......... .......... 
 dmMCM3.pro  .......... .......... .......... .......... .......... 
 xlMCM3.pro  .......... .......... .......... .......... .......... 
 hsMCM3.pro  .......... .......... .......... .......... .......... 
     atMCM3  .......... .......... .......... .......... .......... 
     spMCM3  .......... .......... .......... .......... .......... 
     drMCM3  .......... .......... .......... .......... .......... 
     giMCM3  .......... .......... .......... .......... .......... 
 EcMCM3.pro  .......... .......... .......... .......... .......... 
 scMCM4.pro  IRSSASASGR SRYHSDLRSD RALPTSSSSL GRNGQNRVHM RRNDIHTSDL 
 dmMCM4.pro  YGTPSSMGSI RTPRSGIRGT PLRARP.... .......... ...DIRTDKR 
 xlMCM4.pro  YGTPSSR.VE GTPRSGIRGT PARQRP.... .......... ...DLGSARK 
 hsMCM4.pro  YGTPSSR.VE GTPRSGVRGT PVRQRP.... .......... ...DLGSAQK 
     atMCM4  .PTSRPSAAR SKGRNGHGGG GGGGGGG... .......... ...DPGTP.M 
     spMCM4  LDSSSQRTPR STRRGDIHSS VQMSTPS... ........RR REVDPQRPGV 
     drMCM4  YGTPSSR.VE GTPRSGIRGT PARQRA.... .......... ...DLGSVRK 
     giMCM4  .......HMS ASMMSHIDPV RPTNRN.... .......... .......... 
 EcMCM4.pro  .......... ...SQGDLS. .......... .......... .......... 
 scMCM5.pro  .......... .MSFDRPEIY SAPVLQ.... .......... .......... 
 dmMCM5.pro  .......... MEGFDDAGVF FSDNFG.... .......... .......... 
 xlMCM5.pro  .......... MSGFDDLGVY YSDSFG.... .......... .......... 
 hsMCM5.pro  .......... MSGFDDPGIF YSDSFG.... .......... .......... 
     atMCM5  .......... MSGWDEGAVY YSDQPQ.... .......... .......... 
     spMCM5  .......MAA ATGWERSAVY YTPVLP.... .......... .......... 
     drMCM5  .......... MSGFDDPGVY YSDSFG.... .......... .......... 
     giMCM5  .......... MDPLATQQRI VSEPTR.... .......... .......... 
 EcMCM5.pro  .......... .MTWDEHRVT SIDLVT.... .......... .......... 
 scMCM6.pro  LQTDGSATND MEGNEPARSF KSRALN.... .......... .......... 
 dmMCM6.pro  .......... MDVADAQVG. .......... .......... .......... 
xlMCM6_.pro  .......... MELGGPAAAG DT.DIA.... .......... .......... 
 hsMCM6.pro  .......... MDLAAAAEPG A...GS.... .......... .......... 
     atMCM6  .......... ...MEAFGG. .......... .......... .......... 
     spMCM6  LEDDG..... MVKRKPFAAI G....E.... .......... .......... 
     drMCM6  .......... MDLTETGVN. ....QN.... .......... .......... 
     giMCM6  .......... MSIKMDTSG. .....GQ... .......... .......... 
 EcMCM6.pro  .......... MWGWCSTRN. ....TW.... .......... .......... 
 scMCM7.pro  NIEQHLLEKG PKYMAMLQKV ANRELN.... .......... .......... 
 dmMCM7.pro  .......... FVYGSQLVKL AHREQV.... .......... .......... 
 xlMCM7.pro  .......... FKYGVQLANI AHREQV.... .......... .......... 
 hsMCM7.pro  .......... FKYGNQLVRL AHREQV.... .......... .......... 
     atMCM7  ...S...... .KYMEILQEV SNRKIR.... .......... .......... 
     spMCM7  GDEPFLKS.. .KYMDILQKI SNRESN.... .......... .......... 
     drMCM7  .......... FKYGAQLVSL AHREQV.... .......... .......... 
     giMCM7  .......... .......... .......... .......... .......... 
 ECMCM7.pro  .......... .TYANRLREA GG........ .......... .......... 


   SsoPfMCM  .......... .......... .......... .......... .......... 
 ssoMCM.pro  .......... .......... .......... .......... .......... 
  pfMCM.pro  .......... .......... .......... .......... .......... 
  mtMCM.pro  .......... .......... .......... .......... .......... 
      apMCM  .......... .......... .......... .......... .......... 
 scMCM2.pro  REQQELSLS. .ERRRIDAQL NERDRLLRNV A.YIDDEDEE QEGAAQLDEM 
 dmMCM2.pro  DDFSEMSQG. .DRFAAESEM RRRDRAAG.. IHRDDRDLGF GQS.DDEDDV 
 xlMCM2.pro  EDVEDLTAS. .QREAAEQSM RMRDREMGRE LGRMRRGLLY DSD.EEEEDR 
 hsMCM2.pro  EDVEELTAS. .QREAAERAM RQRDREAGRG LGRMRRGLLY DSD.EEDEER 
     atMCM2  DDERDLGQAM LDRRAADADL DARENRLAN. ..RKLPHLLH DNDSDDWNYR 
     spMCM2  NDLEELDIG. .ARRAVDARL RRRDIELDAA AGRTKPAAFL QDEDDDLDSN 
     drMCM2  EDLSELSPS. .ARAEAEAAM RRRDREQGLG MGRIGRGLLY DSE.DEDDKR 
     giMCM2  TDVEGAISAF LIRPNDPMIR KQIVKEFYN. .......... .......... 
 EcMCM2.pro  EESEATEHS. ....DIEDLI SQEVKNVR.. .......... PDE....... 
 scmcm3.pro  .......... .......... .......... .......... .......... 
 dmMCM3.pro  .......... .......... .......... .......... .......... 
 xlMCM3.pro  .......... .......... .......... .......... .......... 
 hsMCM3.pro  .......... .......... .......... .......... .......... 
     atMCM3  .......... .......... .......... .......... .......... 
     spMCM3  .......... .......... .......... .......... .......... 
     drMCM3  .......... .......... .......... .......... .......... 
     giMCM3  .......... .......... .......... .......... .......... 
 EcMCM3.pro  .......... .......... .......... .......... .......... 
 scMCM4.pro  SSPRRIVDFD TRSGVNTLDT SSSSAPPS.. .......... .......... 
 dmMCM4.pro  IRQVAIGGGS GLEPIPEKGS ETTDPVSE.. .......... .......... 
 xlMCM4.pro  VKQVDLH... .....SDQPA AEELVTSE.. .......... .......... 
 hsMCM4.pro  GLQVDLQ... .....SDGAA AEDIVASE.. .......... .......... 
     atMCM4  STDEPLP... ....S..... SDDGEEDG.. .......... .......... 
     spMCM4  STPSSLL... F.SGSDALTF SQAHPSSE.. .......... .......... 
     drMCM4  APQVDMH... .....SEPAS GDAAVAGD.. .......... .......... 
     giMCM4  .......... .......... .......... .......... .......... 
 EcMCM4.pro  STFTPIV... .......... .......... .......... .......... 
 scMCM5.pro  GESP....N. .......... .......... .......... .......... 
 dmMCM5.pro  GDNQQ..DA. .......... .......... .......... .......... 
 xlMCM5.pro  GEQQVGDDG. .......... .......... .......... .......... 
 hsMCM5.pro  GDAQA.DEG. .......... .......... .......... .......... 
     atMCM5  FPEAG.DAA. .......... .......... .......... .......... 
     spMCM5  GEQ.....E. .......... .......... .......... .......... 
     drMCM5  GGESVGDEG. .......... .......... .......... .......... 
     giMCM5  GSE....... .......... .......... .......... .......... 
 EcMCM5.pro  NDP....... .......... .......... .......... .......... 
 scMCM6.pro  .HVK...... .......... .......... .......... .......... 
 dmMCM6.pro  ..QL...... .......... .......... .......... .......... 
xlMCM6_.pro  .GQQ...... .......... .......... .......... .......... 
 hsMCM6.pro  .QHL...... .......... .......... .......... .......... 
     atMCM6  .......... .......... .......... .......... .......... 
     spMCM6  .AIP...... .......... .......... .......... .......... 
     drMCM6  .AGQ...... .......... .......... .......... .......... 
     giMCM6  .......... .......... .......... .......... .......... 
 EcMCM6.pro  .MRE...... .......... .......... .......... .......... 
 scMCM7.pro  SVIIDLD... .......... ..DILQYQNE K......... .......... 
 dmMCM7.pro  LITIDLD... .......... ..DLAEFN.. .......... .......... 
 xlMCM7.pro  TLCIDLD... .......... ..DLAEED.. .......... .......... 
 hsMCM7.pro  ALYVDLD... .......... ..DVAEDD.. .......... .......... 
     atMCM7  AIQVDLD... .......... ..DLFNYK.. .......... .......... 
     spMCM7  VINVDLN... .......... ..DLYEFD.. .......... .......... 
     drMCM7  ALLVDLD... .......... ..DVAEED.. .......... .......... 
     giMCM7  .......... .......... .......... .......... .......... 
 ECMCM7.pro  SVEIDME... .......... ..DIAVYD.. .......... .......... 


   SsoPfMCM  .......... .......... .......... .......... .......... 
 ssoMCM.pro  .......... .......... .......... .......... .......... 
  pfMCM.pro  .......... .......... .......... .......... .......... 
  mtMCM.pro  .......... .......... .......... .......... .......... 
      apMCM  .......... .......... .......... .......... .......... 
 scMCM2.pro  GLPVQRRRRR RQYEDLENSD D......... .DLLSDMDID PLREELTLES 
 dmMCM2.pro  GPRAKRRAGE KAAVGEVED. .......... ....TEMVES .......IEN 
 xlMCM2.pro  PARK.RRMAE RAAEGAPEE. .......... .D..EEMIES .......IEN 
 hsMCM2.pro  PARK.RRQVE RATEDG.EE. .......... .D..EEMIES .......IEN 
     atMCM2  PSKRSRTTVP PRGNGGDPDG NPPSSPGVSQ PD..ISMTDQ .......TDD 
     spMCM2  LGTGFTRHRH RIYDEYSPN. .......... ...VGALDES ...GELPLES 
     drMCM2  PTKRQRVLAE RAAEGGAMEG E......... .D..EEMIES .......IEN 
     giMCM2  .......... .......... .......... .......... .......... 
 EcMCM2.pro  .....RKGGN GDAEYDAED. .......... .....ILKAS .......... 
 scmcm3.pro  .......... .......... .......... .......... .......... 
 dmMCM3.pro  .......... .......... .......... .......... .......... 
 xlMCM3.pro  .......... .......... .......... .......... .......... 
 hsMCM3.pro  .......... .......... .......... .......... .......... 
     atMCM3  .......... .......... .......... .......... .......... 
     spMCM3  .......... .......... .......... .......... .......... 
     drMCM3  .......... .......... .......... .......... .......... 
     giMCM3  .......... .......... .......... .......... .......... 
 EcMCM3.pro  .......... .......... .......... .......... .......... 
 scMCM4.pro  .......... .......... .......... .......... .......... 
 dmMCM4.pro  .......... .......... .......... .......... .......... 
 xlMCM4.pro  .......... .......... .......... .......... .......... 
 hsMCM4.pro  .......... .......... .......... .......... .......... 
     atMCM4  .......... .......... .......... .......... .......... 
     spMCM4  .......... .......... .......... .......... .......... 
     drMCM4  .......... .......... .......... .......... .......... 
     giMCM4  .......... .......... .......... .......... .......... 
 EcMCM4.pro  .......... .......... .......... .......... .......... 
 scMCM5.pro  .......... .......... .......... .......... .......... 
 dmMCM5.pro  .......... .......... .......... .......... .......... 
 xlMCM5.pro  .......... .......... .......... .......... .......... 
 hsMCM5.pro  .......... .......... .......... .......... .......... 
     atMCM5  .......... .......... .......... .......... .......... 
     spMCM5  .......... .......... .......... .......... .......... 
     drMCM5  .......... .......... .......... .......... .......... 
     giMCM5  .......... .......... .......... .......... .......... 
 EcMCM5.pro  .......... .......... .......... .......... .......... 
 scMCM6.pro  .......... .......... .......... .......... .......... 
 dmMCM6.pro  .......... .......... .......... .......... .......... 
xlMCM6_.pro  .......... .......... .......... .......... .......... 
 hsMCM6.pro  .......... .......... .......... .......... .......... 
     atMCM6  .......... .......... .......... .......... .......... 
     spMCM6  .......... .......... .......... .......... .......... 
     drMCM6  .......... .......... .......... .......... .......... 
     giMCM6  .......... .......... .......... .......... .......... 
 EcMCM6.pro  .......... .......... .......... .......... .......... 
 scMCM7.pro  .......... .......FL. .......... .......... .......... 
 dmMCM7.pro  .......... .......... .......... .......... .......... 
 xlMCM7.pro  .......... .......... .......... .......... .......... 
 hsMCM7.pro  .......... .......... .......... .......... .......... 
     atMCM7  .......... .......... .......... .......... .......... 
     spMCM7  .......... .......... .......... .......... .......... 
     drMCM7  .......... .......... .......... .......... .......... 
     giMCM7  .......... .......... .......... .......... .......... 
 ECMCM7.pro  .......... .......... .......... .......... .......... 


   SsoPfMCM  .......... .......... .....LEIPS KQIDYRDVFI EFLTTFKG.. 
 ssoMCM.pro  .......... .......... .....MEIPS KQIDYRDVFI EFLTTFKG.. 
  pfMCM.pro  .......... .......... .........V DREEMIERFA NFLREYTD.. 
  mtMCM.pro  .......... .......... .........M KTVDKSKTLT KFEEFFSL.. 
      apMCM  .......... .......... .MAEEMLSGE ETLAVGERFK TFLENFRT.. 
 scMCM2.pro  LSNVKA.... .........N SYSEWITQPN VSRTIARELK SFLLEYTD.. 
 dmMCM2.pro  LEDTKG.... .........H STKEWVSMLG PRTEIANRFQ SFLRTFVD.. 
 xlMCM2.pro  LEDMKG.... .........H TVRKWVSMAA TRLEIYHRFK NFLRTHVD.. 
 hsMCM2.pro  LEDLKG.... .........H SVREWVSMAG PRLEIHHRFK NFLRTHVD.. 
     atMCM2  YQDEDDNDDE AEFEMYRIQG TLREWVMRDE VRRFIAKKFK DFLLTYVKPK 
     spMCM2  IADVKA.... .........D SIAEWVTLDP VRRTIAREFK NFLLEYTD.. 
     drMCM2  LEDMKG.... .........H TVREWVSMAA PRLEIYHRFK NFLRTHVD.. 
     giMCM2  .......FLC MYTDTPSVPE LTAKLHDPES QGKPISDSYL RDLQSLGQSY 
 EcMCM2.pro  .......... .........E VTKDFFEQDF FRAKVVRKFI RFFN...... 
 scmcm3.pro  .......... ....MEGSTG FDGDATTFFA PDAVFGDRVR RFQEFLDTFT 
 dmMCM3.pro  .......... .......... ......MAHE GEQFIKDIQR EYVDFLD... 
 xlMCM3.pro  .......... .......... ...MDYGGGF EDHELREAQR EYLDFLD... 
 hsMCM3.pro  .......... .......... ...MAGTVVL DDVELREAQR DYLDFLD... 
     atMCM3  .......... .......... ......MDVP EETRLR.HKR DFIQFLD... 
     spMCM3  .......... .......... .....MTELL ADEVFKDRVR IFQEYL.... 
     drMCM3  .......... .......... ....MAAEVV DDQEMREAQR DYLDFLD... 
     giMCM3  .......... .......... ........MQ PYAAALEEIS RFENEFS... 
 EcMCM3.pro  .......... .......... .......... MESEFIELFK SFIESYR... 
 scMCM4.pro  .......... ......EASE PLRIIWGTNV SIQECTTNFR NFLMSFKYKF 
 dmMCM4.pro  .......... ......SSQA PQLVVWGTNV VVSQCKSKFK SFIMRFIDP. 
 xlMCM4.pro  .......... ......QSLG QKLVIWGTDV NVATCKEKFQ RFVQRFIDP. 
 hsMCM4.pro  .......... ......QSLG QKLVIWGTDV NVAACKENFQ RFLQRFIDP. 
     atMCM4  .......... ......GDDT TPTFVWGTNI SVQDVKSAIE MFVKHFREA. 
     spMCM4  .......... ......VADD TVRVIWGTNV SIQESIASFR GFLRGFKKKY 
     drMCM4  .......... ......QGAG QRLVIWGTDV NVGTCKEKFQ RFLQQFTDP. 
     giMCM4  .......... .......... LRELQEGFTG DLSALQRAMH SFLSS..... 
 EcMCM4.pro  .......... .......ETE RVKVIWGTTI NIQETAERFK EFVR....R. 
 scMCM5.pro  .....D.... .......... .........D DNTEIIKSFK NFILEFRLDS 
 dmMCM5.pro  .....Q.... .......... .........I NLQAVKKKYK EFIRTFNE.. 
 xlMCM5.pro  .....Q.... .......... .........A KKSQLKKRFR EFLRQYRIGT 
 hsMCM5.pro  .....Q.... .......... .........A RKSQLQRRFK EFLRRYRVGT 
     atMCM5  .....T.... .......... .........I SPHAVLTKFK EFIRNFEIEQ 
     spMCM5  .....L.... .......... .........D SNVSHEKNFI QFIEEFVIDN 
     drMCM5  .....V.... .......... .........V KRSQIKKKFR EFLRQFRVGT 
     giMCM5  .......... .......... .........R PGNDIKSLVI SFFTTFTRAD 
 EcMCM5.pro  .....V.... .......... .........V NRETVKNEFI RFIELFKTTH 
 scMCM6.pro  .......... .......... .....KVDDV TGEKVREAFE QFLEDFSVQS 
 dmMCM6.pro  .......... .......... .....RVKDE VGIRAQKLFQ DFLEEFK... 
xlMCM6_.pro  .......... .......... .....LFKDE LSDKCQKLFL EFLEECKG.. 
 hsMCM6.pro  .......... .......... .....EVRDE VAEKCQKLFL DFLEEFQS.. 
     atMCM6  .......... .......... .....FVMDE QAIQVENVFL EFLKSFR... 
     spMCM6  .......... .......... .....KVIDT TGESVREAFE EFLLSFSDDR 
     drMCM6  .......... .......... .....VIKDE LAEKCQKLFQ AFLEEFQN.. 
     giMCM6  .......... .......... ......SAQE LRDGHIQLFV EFFNTYTGDP 
 EcMCM6.pro  .......... .......... .....NFYPQ MTEEVHDKFL EFLYNTP... 
 scMCM7.pro  .......... ......QGTQ ADDLVSAIQQ NANHFTELFC RAIDNNMPL. 
 dmMCM7.pro  .......... .......... .ESLAEAVVD NCRRYTSIFS DVIAELLPS. 
 xlMCM7.pro  .......... .......... .PQLVDAICE NTRRYTNLFA DAVQELLPQ. 
 hsMCM7.pro  .......... .......... .PELVDSICE NARRYAKLFA DAVQELLPQ. 
     atMCM7  .......... ........DE SEEFLGRLTE NTRRYVSIFS AAVDELLPE. 
     spMCM7  .......... ........PS DTQLLHNIES NAKRFVELFS QCADALMPP. 
     drMCM7  .......... .......... .PDLVESVCE NAKRYTALFA DAIHELLPE. 
     giMCM7  .......... .......... ......MQAA RTQNLHKEFS NYRYREHAD. 
 ECMCM7.pro  .......... .......... ETGLVGRIEG NAMSYINLLY TVVDEILLE. 


   SsoPfMCM  .......... .......... ....NNN... .......... .QNKYIERIN 
 ssoMCM.pro  .......... .......... ....NNN... .......... .QNKYIERIN 
  pfMCM.pro  .......... .......... ....EDG... .......... .NPVYRGKIT 
  mtMCM.pro  .......... .......... ....QDY... .......... .KDRVFEAIE 
      apMCM  .......... .......... ....EEG... .......... .KLKYVEAIR 
 scMCM2.pro  .......... .......... ....ETG... .......... .RSVYGARIR 
 dmMCM2.pro  .......... .......... ....ERG... .......... .AYTYRDRIR 
 xlMCM2.pro  .......... .......... ....EHG... .......... .HNVFKEKIS 
 hsMCM2.pro  .......... .......... ....SHG... .......... .HNVFKERIS 
     atMCM2  N......... .......... ....ENG... .......... .DIEYVRLIN 
     spMCM2  .......... .......... ....ENG... .......... .TSVYGNRIR 
     drMCM2  .......... .......... ....EHG... .......... .HNVFKERIS 
     giMCM2  TP........ .......... LDEVTSITDT YVTRKSQPES RVPYYISQLL 
 EcMCM2.pro  .......... .......... ....EFG... .......... .NKKYAKRIR 
 scmcm3.pro  SYRDSVRSIQ VYNSNNAANY NDDQDDADER DLLGDDDGDD LEKEKKAASS 
 dmMCM3.pro  .......... .......... ..DEEDQG.. .......... ...IYAGHVK 
 xlMCM3.pro  .......... .......... ..DDQDQG.. .......... ...LYHGKVR 
 hsMCM3.pro  .......... .......... ..DEEDQG.. .......... ...IYQSKVR 
     atMCM3  .......... .......... ..S....... .......... ...MYMEEIK 
     spMCM3  .......E.. .......... .HDTDDAN.. .......... VT.LYQEAIL 
     drMCM3  .......... .......... ..DDQDQG.. .......... ...IYQSKVR 
     giMCM3  .......... .......... .......... .......... ..YISRQFLA 
 EcMCM3.pro  .......... .......... ..TPQDKD.. .......... ....IAEEIA 
 scMCM4.pro  RKI....... .......... .LDEREEFIN N......TTD EELYYIKQLN 
 dmMCM4.pro  .......... .......... .SAEQDEISE N......IDV NQPLYLQKLE 
 xlMCM4.pro  .......... .......... .SAKEEDNVG .......LDL NEPIYMQRLE 
 hsMCM4.pro  .......... .......... .LAKEEENVG .......IDI TEPLYMQRLG 
     atMCM4  R......... .......... ..ENSDDLFR .......... .EGKYMVSIR 
     spMCM4  R......... .......... .PEYRNELMP P......PDA EQLVYIEALR 
     drMCM4  .......... .......... .DSREEENAG .......LDL NEPLYMQKLD 
     giMCM4  .......... .......... ......DE.. .......... ....LIASIK 
 EcMCM4.pro  .......... .......... ...NRD.... .......... ....YHTILE 
 scMCM5.pro  Q......... .......... .......... .......... ..FIYRDQLR 
 dmMCM5.pro  E......... .......... .....NF... .......... .FYKYRDTLK 
 xlMCM5.pro  DR........ .......... ....TGF... .......... .TFKYRDELK 
 hsMCM5.pro  DR........ .......... ....TGF... .......... .TFKYRDELK 
     atMCM5  N......... .......... .......... .......... .CFPYREALL 
     spMCM5  D......... .......... .......... .......... ..FIYRTQLR 
     drMCM5  DR........ .......... ....TGF... .......... .TYKYRDELK 
     giMCM5  D......... .......... .......... .......... .VQPYIRSIK 
 EcMCM5.pro  K......... .......... .......... .......... ...EYSHVLS 
 scMCM6.pro  T......... .......... ....DTG... .........E VEKVYRAQIE 
 dmMCM6.pro  .......... .......... ....EDG... .......... .EIKYTRPAA 
xlMCM6_.pro  .......... .......... ....KDG... .......... .SNLYVSAAE 
 hsMCM6.pro  .......... .......... ....SDG... .......... .EIKYLQLAE 
     atMCM6  .......... .......... ....LDAN.. .........K PELYYEAEIE 
     spMCM6  V......... .......... ....AGGDAL P......SAS QEKYYVQQIH 
     drMCM6  .......... .......... ....SDG... .......... .EVKYLRDAE 
     giMCM6  D......... .......... ......KEPD .........V STAIYLRRMR 
 EcMCM6.pro  .......... .......... .......... .......... ...KVRAAAE 
 scMCM7.pro  .......... .......... .......... .......... ....PTKEID 
 dmMCM7.pro  .......... .......... .......... .......... ....YKQQEV 
 xlMCM7.pro  .......... .......... .......... .......... ....YKEREV 
 hsMCM7.pro  .......... .......... .......... .......... ....YKEREV 
     atMCM7  .......... .......... .......... .......... ....PTEAFP 
     spMCM7  .......... .......... .......... .......... ....PTVEIN 
     drMCM7  .......... .......... .......... .......... ....YREREA 
     giMCM7  .......... .......... .......... .......... ...AFRELIR 
 ECMCM7.pro  .......... .......... .......... .......... ....GGD.VP 


   SsoPfMCM  ELVAYR.KKS LIIEFSDVLS .......... ........FN E......... 
 ssoMCM.pro  ELVAYR.KKS LIIEFSDVLS .......... ........FN E......... 
  pfMCM.pro  DLLTITPKRS VAIDWMHLNS .......... ........FD S......... 
  mtMCM.pro  KYPNVR...S IEVDYLDLEM .......... ........FD P......... 
      apMCM  RMINYE.ETS LEVEFKDLYR .......... ........YD P......... 
 scMCM2.pro  TLGEMN.SES LEVNYRHLAE .......... ........SK A......... 
 dmMCM2.pro  RMCEQN.MSS FVVSYTDLAN .......... ........KE H......... 
 xlMCM2.pro  DMCKEN.KES LPVNYEDLAA .......... ........RE H......... 
 hsMCM2.pro  DMCKEN.RES LVVNYEDLAA .......... ........RE H......... 
     atMCM2  EMVSAN.KCS LEIDYKEFIH .......... ........VH P......... 
     spMCM2  TLGEVN.AES LMVNYAHLGE .......... ........SK P......... 
     drMCM2  DMCKEN.KES LLVNYEELAS .......... ........RE H......... 
     giMCM2  NLFQHRIVDS LTVNLLHLYK .......... ........YK P......... 
 EcMCM2.pro  QMCTEN.LES IEVSYLDIEE .......... ........ES I......... 
 scmcm3.pro  TSLNIL.PHR IIISLDDLRE .......... ........FD R......... 
 dmMCM3.pro  DMIAEK.SKR LIVNVNDLKR .......... ........KN P......... 
 xlMCM3.pro  DMIGSN.EHR LIVNLNDVRR .......... ........KN D......... 
 hsMCM3.pro  ELISDN.QYR LIVNVNDLRR .......... ........KN E......... 
     atMCM3  ALVHQK.RHR LIINISDIHH .......... ........HF R......... 
     spMCM3  RMLNMG.QRR LIVNIDELRD .......... ........YN R......... 
     drMCM3  QMISEN.KSR LIVNLNDLRR .......... ........RN E......... 
     giMCM3  TRSGPVPSST VELDMTKIR. .......... .......EMS P......... 
 EcMCM3.pro  KLPYED.HQR IVLNVNDMRL .......... ........FD K......... 
 scMCM4.pro  EMRELG.TSN LNLDARNLLA .......... ........YK QT........ 
 dmMCM4.pro  EIHTLE.EPY LNLNCAHLKT .......... ........FD Q......... 
 xlMCM4.pro  EINVVG.DPF LNIDCDHLRN .......... ........FD Q......... 
 hsMCM4.pro  EINVIG.EPF LNVNCEHIKS .......... ........FD K......... 
     atMCM4  KVIEIE.GEW IDVDAFDVFD .......... ........YD P......... 
     spMCM4  NMRIMG.LEI LNLDVQDLKH .......... ........YP PT........ 
     drMCM4  EISVVG.EPV LNVNCTHIQT .......... ........FD A......... 
     giMCM4  DRIERG.KSC VDIDLLTLHN .......... .......SPD DS........ 
 EcMCM4.pro  QMDLTQ.EFV FDLHCDDLD. .......... .........A .......... 
 scMCM5.pro  NNILVK.NYS LTVNMEHLIG .......... ........YN E......... 
 dmMCM5.pro  RNYLNG.RYF LEIEMEDLVG .......... ........FD E......... 
 xlMCM5.pro  RHYNLG.EYW IEVEMEDLAS .......... ........FD E......... 
 hsMCM5.pro  RHYNLG.EYW IEVEMEDLAS .......... ........FD E......... 
     atMCM5  DNPKR..... LVVHLEDLLS .......... ........FD S......... 
     spMCM5  DNLVVK.QYM LNIDLRHLIS .......... ........YN E......... 
     drMCM5  RHYTLG.EYW IEVEMEDLAS .......... ........FD E......... 
     giMCM5  NILETH.DS. LVIDIGDIRG .......... ........HS P......... 
 EcMCM5.pro  SNINQD.NFS LTVKLEHIYQ .......... ........YS D......... 
 scMCM6.pro  FMKIYD.LNT IYIDYQHLSM R......... ........EN G......... 
 dmMCM6.pro  SLESPD.RCT LEVSFEDVEK .......... ........YD Q......... 
xlMCM6_.pro  ELIRPE.RNT LAVNFTDIEY .......... ........YN Q......... 
 hsMCM6.pro  ELIRPE.RNT LVVSFVDLEQ .......... ........FN Q......... 
     atMCM6  AIRGGE.STM MYIDFSHVMG .......... ........FN D......... 
     spMCM6  GLAMYE.IHT VYVDYKHLTS .......... ........YN D......... 
     drMCM6  ELIRPE.RNT LAVSFTDLEG .......... ........FN Q......... 
     giMCM6  QMIDND.SNT LYINFSHLYD N......... .......IRT QAY......C 
 EcMCM6.pro  QAIYRN.EGV LLVDLRDVSA .......... ........YS A......... 
 scMCM7.pro  YKDDVL.DVI LNQRRLRNER MLSDRTNEIR SENLMDTTMD PPSSMNDALR 
 dmMCM7.pro  HAKDAL.DVY IEHRLMMESR .......... .......TRN P......... 
 xlMCM7.pro  VHKDAL.DVY IEHRLMMEQR .......... .......GRD P......... 
 hsMCM7.pro  VNKDVL.DVY IEHRLMMEQR .......... .......SRD P......... 
     atMCM7  ..DDDH.DIL MTQRADDG.. .......... .......TDN P..D...... 
     spMCM7  YRNEVL.DVI MQQRVQRNE. .......... .......NID P......... 
     drMCM7  VVKDAL.DVY IEHRLMMEVR .......... .......GRD P......... 
     giMCM7  EQALTPVRGQ TTVVHIYLKD .......... .........L P......... 
 ECMCM7.pro  MGEEPE.DIF FYHRVSRLK. .......... .......ERF P......... 


   SsoPfMCM  .NLAYEIINN TKIILPILEG ALYDHIL... .......... .......... 
 ssoMCM.pro  .NLAYEIINN TKIILPILEG ALYDHIL... .......... .......... 
  pfMCM.pro  .ELAHEVIEN PEEGISAAED AIQ...I... .......... .......... 
  mtMCM.pro  .DLADLLIEK PDDVIRAAQQ AIR....... .......... .......... 
      apMCM  .LLSEILLEK PREFLKEASE ALKEIVA... .......... .......... 
 scMCM2.pro  .ILALFLAKC PEEMLKIFDL VAMEATE... .......... .......... 
 dmMCM2.pro  .VLAYFLPEA PFQMLEIFDK VAKDMVL... .......... .......... 
 xlMCM2.pro  .VLAYFLPEA PAEMLKIFDE AAKEVVL... .......... .......... 
 hsMCM2.pro  .VLAYFLPEA PAELLQIFDE AALEVVL... .......... .......... 
     atMCM2  .NIAIWLADA PQPVLEVMEE VSEKVIF... .......... .......... 
     spMCM2  .ILAYFLANA PAPIFRIFDR VALEATL... .......... .......... 
     drMCM2  .VLAYFLPEA PAEMLKIFDE AAKEVVL... .......... .......... 
     giMCM2  .ALCKLVLEH PTETISIIDE ATLFFVHRVE SN........ .......... 
 EcMCM2.pro  .DLLRLLNQH AEMTIEVMDR ALSDVVR... .......... .......... 
 scmcm3.pro  .SFWSGILVE PAYFIPPAEK ALTDLADSMD DVPH...... .......... 
 dmMCM3.pro  .QRALGLLSN AADEQLAFGR ALKEYASTVD P......... .......... 
 xlMCM3.pro  .KRANLMLND AFAETIAFQR ALKDLVASID A......... .......... 
 hsMCM3.pro  .KRANRLLNN AFEELVAFQR ALKDFVASID A......... .......... 
     atMCM3  .EVASRILKN PNEYMQSFCD AATEATRAID P......... .......... 
     spMCM3  .ELADGVLLK PLEYVEPFDE ALRNVVSTLI D......... .......... 
     drMCM3  .KRAAKLLNN AFEELLAFQR ALKDLVASID A......... .......... 
     giMCM3  .ALFVEIIQA PYLYIPAIEE HINSNHYTGG .......... .......... 
 EcMCM3.pro  .GLARGVLED PATLVPFIED ELSDIGG... .......... .......... 
 scMCM4.pro  EDLYHQLLNY PQEVISIMDQ TIKDCMVSLI VDNNLDY... .......... 
 dmMCM4.pro  .DLYRQLICY PQEVIPGFDM AINEMFFER. .......... .......... 
 xlMCM4.pro  .DLYRQLVCY PQEVIPTFDM AANEIFFER. .......... .......... 
 hsMCM4.pro  .NLYRQLISY PQEVIPTFDM AVNEIFFDR. .......... .......... 
     atMCM4  .DLYNKMVRY PLEVLAIFDI VLMDIVS... .......... .......... 
     spMCM4  KKLYHQLYSY PQEIIPIMDQ TIKDVMLDLL GTNPPED... .......... 
     drMCM4  .DLYRQLICY PQEVIPTFDM SVNELFFDR. .......... .......... 
     giMCM4  HRMLYTTLLT TPDVFQVFDL VLHQVALSIV VQMRDEHLKR LWDENPN..I 
 EcMCM4.pro  .DLKSQLAMY PQEVLPIFQG SLQEIYMEN. .......... .......... 
 scMCM5.pro  .DIYKKLSDE PSDIIPLFET AITQVAKR.. .......... .......... 
 dmMCM5.pro  .TLADKLNKQ PTEHLEIFEE AAREVAD... .......... .......... 
 xlMCM5.pro  .DLADYLYKQ PTEHLQLLEE AAQEVAD... .......... .......... 
 hsMCM5.pro  .DLADYLYKQ PAEHLQLLEE AAKEVAD... .......... .......... 
     atMCM5  .DLPSLIRSA PADYLPVFEK AAGEVLTGLK .......... .......... 
     spMCM5  .DLAHLLLSQ PTDILPLFES AVTTVAKR.. .......... .......... 
     drMCM5  .DLSDCLYKL PSENLPLLEE AAQEVAD... .......... .......... 
     giMCM5  .QLYDRLVVQ PAHVLQVITQ VVESMLAE.. .......... .......... 
 EcMCM5.pro  .LLSRELSRR PERAIEWFEE AVADRYN... .......... .......... 
 scMCM6.pro  .ALAMAISEQ YYRFLPFLQK GLRRVVRKYA PELLNTSDSL KRSEGDEGQA 
 dmMCM6.pro  .NLATAIIEE YYHIYPFLCQ SVSNYVKDRI .......... .......... 
xlMCM6_.pro  .QLATTIQEE YYRVYPHLCR AVRSFARQMG .......... .......... 
 hsMCM6.pro  .QLSTTIQEE FYRVYPYLCR ALKTFVKDRK .......... .......... 
     atMCM6  .ALQKAIADE YLRFEPYLRN ACKRFVIEMN .......... .P........ 
     spMCM6  .VLALAIVEQ YYRFSPFLLR ALQKLIEKFE PEYY...... .R........ 
     drMCM6  .ELATAIQEE FYRLYPYLCR AVRNFAREHG .......... .......... 
     giMCM6  ETVRKQFYVF EPLIVEAIRI VLNTTLAPYR G......... .......... 
 EcMCM6.pro  .ELHADLLLN FSRNVERIDR STAVYTMR.. .......... .......... 
 scMCM7.pro  EVVEDETELF PPNLTRRYFL YFKPLSQNCA .......... .......... 
 dmMCM7.pro  MEQRDERNSF PSELMKRFEV GFKPLSTE.. .......... .......... 
 xlMCM7.pro  NEMRDPHNQY PPELMRRFEL YFKAPSSS.. .......... .......... 
 hsMCM7.pro  GMVRSPQNQY PAELMRRFEL YFQGPSSN.. .......... .......... 
     atMCM7  ..VSDPHQQI PSEIKRYYEV YFKAPSKG.. .......... .......... 
     spMCM7  ...EHKG..F PPELTRGYDL YFRPVTRN.. .......... .......... 
     drMCM7  ADTRDHRKQY PPELMRRFEV YFRPPATL.. .......... .......... 
     giMCM7  VDLATCIKHN FPHYSMLIND VLTEQWISSL P......... .......... 
 ECMCM7.pro  ..EKSALEVF PSFLLRRYSL VLKPRRNS.. .......... .......... 


   SsoPfMCM  .........Q LDPTYQR... .......... .......... .....DIEKV 
 ssoMCM.pro  .........Q LDPTYQR... .......... .......... .....DIEKV 
  pfMCM.pro  .........V LREDFQRE.. .......... .......... .....DVGKI 
  mtMCM.pro  .........N IDRLRKN... .......... .......... .......VDL 
      apMCM  .........Q ESPEYAQ... .......... .......... ......GRVF 
 scMCM2.pro  .........L HYPDYAR... .......... .......... .....IHSEI 
 dmMCM2.pro  .........S IFPTYER... .......... .......... .....VTTEI 
 xlMCM2.pro  .........V MYPKYDR... .......... .......... .....IAREI 
 hsMCM2.pro  .........A MYPKYDR... .......... .......... .....ITNHI 
     atMCM2  .........D LHPNYKN... .......... .......... .....IHTKI 
     spMCM2  .........L HYPDYER... .......... .......... .....IHSDI 
     drMCM2  .........A MYPKYDR... .......... .......... .....IAHEI 
     giMCM2  .......YIL SNNRITSR.. .......... .........F LIPYLKPSDL 
 EcMCM2.pro  .........M HFPNYHM... .......... .......... .....IKPKV 
 scmcm3.pro  ........PN ASAVSSR... .......... .......... .....HPWKL 
 dmMCM3.pro  .......... .GYAKMH... .......... .......... .....EDLFV 
 xlMCM3.pro  .......... .TYAKQF... .......... .......... .....EEFSV 
 hsMCM3.pro  .......... .TYAKQY... .......... .......... .....EEFYV 
     atMCM3  .......... .KYLKEG... .......... .......... .....ELVLV 
     spMCM3  ........PV VHKDLKD... .......... .......... .....KLFYV 
     drMCM3  .......... .TYAKQC... .......... .......... .....EEFFI 
     giMCM3  .......... .......... .......... .......... .....HAQRL 
 EcMCM3.pro  .......... .......... .......... .......... .....RKIFL 
 scMCM4.pro  .......... DLDEIET... .......... .......... .......KFY 
 dmMCM4.pro  .......... YPAALLE... .......... .......... .......HQI 
 xlMCM4.pro  .......... YPDSILE... .......... .......... .......HQI 
 hsMCM4.pro  .......... YPDSILE... .......... .......... .......HQI 
     atMCM4  .......... TINRLFE... .......... .......... .......KHV 
     spMCM4  .......... VLNDIEL... .......... .......... .......KIY 
     drMCM4  .......... FPDSVLE... .......... .......... .......HQI 
     giMCM4  SRDVFLSSTQ YKNAISYYSR .......... .......... .....VANNL 
 EcMCM4.pro  .......... .FPSFGG... .......... .......... ........LI 
 scMCM5.pro  ....ISILSR AQSANNNDKD PENTSMDTDS LLLN...... .....SLPTF 
 dmMCM5.pro  ......EITA PRPEHEE... .......... .......... .....HMHDI 
 xlMCM5.pro  ......EVTR PRPAGEE... .......... .......... .....TIQEI 
 hsMCM5.pro  ......EVTR PRPSGEE... .......... .......... .....VLQDI 
     atMCM5  ....MREANE GGVMEEP... .......... .......... .....LTRDV 
     spMCM5  ....LLYRSQ ENASTN.... .......... .......... ......IPTC 
     drMCM5  ......EVTR PRPVGEE... .......... .......... .....TVQDI 
     giMCM5  ......ESSG STPYLKP... .......... .......... ........NI 
 EcMCM5.pro  .......... ...VKG.... .......... .......... ......VQGF 
 scMCM6.pro  DEDEQQDDDM NGSSLPRDSG SSAAPGNGTS AMATRSITTS TSPEQTERVF 
 dmMCM6.pro  .......... ...GLK.... .......... .......... .....TQKDC 
xlMCM6_.pro  .......... ...NIP.... .......... .......... .....ANKEF 
 hsMCM6.pro  .......... ...EIP.... .......... .......... .....LAKDF 
     atMCM6  .......... ...SFIS... .......... .......... ..DDTPNKDI 
     spMCM6  .......... ..SSLSREN. ..AS...... ........LS PNFKASDKTF 
     drMCM6  .......... ...EVP.... .......... .......... .....TSKEF 
     giMCM6  .........A AFQVLTS... .......... .......... .....GQQQV 
 EcMCM6.pro  .......... ...EFS.... .......... .......... ......TALE 
 scMCM7.pro  .......... .......... .......... .......... ........RR 
 dmMCM7.pro  .......... .......... .......... .......... .......... 
 xlMCM7.pro  .......... .......... .......... .......... .......... 
 hsMCM7.pro  .......... .......... .......... .......... .......... 
     atMCM7  .......... .......... .......... .......... .......... 
     spMCM7  .......... .......... .......... .......... .......... 
     drMCM7  .......... .......... .......... .......... .......... 
     giMCM7  ........EE ERGQYTN... .......... .......... .QPYRLSRWF 
 ECMCM7.pro  .......... .......... .......... .......... .......... 


   SsoPfMCM  HVRIVGI... .PRVIELRKI RSTDIGKLIT IDGILVKVTP VKERIYKATY 
 ssoMCM.pro  HVRIVGI... .PRVIELRKI RSTDIGKLIT IDGILVKVTP VKERIYKATY 
  pfMCM.pro  HARFYNL... .PETLMVKDI GAEHINKLIQ VEGIVTRVGE IKP..FVSVA 
  mtMCM.pro  NIRFSGI... .SNVIPLREL RSKFIGKFVA VDGIVRKTDE IRPR..IVKA 
      apMCM  TPRFTGL... .FDTERIRDI GSDHVGKLVQ INGIVTRMHP RATR..MVRA 
 scMCM2.pro  HVRISDF... .PTIYSLREL RESNLSSLVR VTGVVTRRTG VFPQ..LKYV 
 dmMCM2.pro  HVRISEL... .PLIEELRTF RKLHLNQLVR TLGVVTATTG VLPQ..LSVI 
 xlMCM2.pro  HVRISHL... .PLVEELRSL RQLHLNQLIR TSGVVTCCTG VLPQ..LSMV 
 hsMCM2.pro  HVRISHL... .PLVEELRSL RQLHLNQLIR TSGVVTSCTG VLPQ..LSMV 
     atMCM2  YVRVTNL... .PVNDQIRNI RQIHLNTMIR IGGVVTRRSG VFPQ..LQQV 
     spMCM2  HVRITNL... .PTCFTLRDL RQSHLNCLVR VSGVVTRRTG LFPQ..LKYI 
     drMCM2  HVRIGNL... .PLVEELRSL RQLHLNQLIR TSGVVTSCTG VLPQ..LGMV 
     giMCM2  VALGIDCAEY DLLEKSWKSL KSACLNKYVR LTGVVTTKST RLPR..LSQV 
 EcMCM2.pro  HSRVVDL... .PVCDSVRSL RNRHLGKLVR VSGVVTRRSG VFPL..YSIV 
 scmcm3.pro  SFKGSFG... .AHALSPRTL TAQHLNKLVS VEGIVTKTSL VRP..KLIRS 
 dmMCM3.pro  GFEGCFG... .NRHVTPRSL TSIYLGNMVC VEGIVTKVSL IRP..KVVRC 
 xlMCM3.pro  GFEGSFG... .SKHVSPRTL TASLLGSLVC VEGIVTKCSL VRP..KVMRS 
 hsMCM3.pro  GLEGSFG... .SKHVSPRTL TSCFLSCVVC VEGIVTKCSL VRP..KVVRS 
     atMCM3  GFEGYFV... .SRVVTPREL LSDFIGSMVC VEGIVTKCSL VRP..KVVKS 
     spMCM3  GFRGSFG... .DHHVNPRTL RAMHLNKMIS LEGIVTRCSF VRP..KVIKS 
     drMCM3  GLEGSFG... .SKHVSPRTL TSRLLGSMVC LEGIVTKCSL VRP..KVVRS 
     giMCM3  SVLLTGDVT. ADHTTLPRNL NSACLKQLFK ITGIVTKLTA PRP..SISRL 
 EcMCM3.pro  GIKGSFG... .NYFLNPRTL SSVYIGKMVC VEGIVTSCSI CRP..KVMKS 
 scMCM4.pro  KVRPYNV... .GSCKGMREL NPNDIDKLIN LKGLVLRSTP VIP..DMKVA 
 dmMCM4.pro  QVRPFNA... .DKTRNMRSL NPEDMDQLIS ISGMVIRSSN VIP..EMREA 
 xlMCM4.pro  QVRPYNA... .LKTRNMRSL NPEDIDQLIT ISGMVIRTSQ IIP..EMQEA 
 hsMCM4.pro  QVRPFNA... .LKTKNMRNL NPEDIDQLIT ISGMVIRTSQ LIP..EMQEA 
     atMCM4  QVRIFNL... .RTSTSMRNL NPSDIEKMIS LKGMIIRSSS IIP..EIREA 
     spMCM4  KIRPFNL... .EKCINMRDL NPGDIDKLIS IKGLVLRCTP VIP..DMKQA 
     drMCM4  QVRPYSA... .IKTRNMRNL NPEDIDQLIT ISGMVIRTSQ LIP..EMQEA 
     giMCM4  HLRCYPVNFP EDDSQSLRTL GPMHADSLIS VSGMVSNISS RVP..EMVEA 
 EcMCM4.pro  RIRPFGI... .GRPLSIRNI DPNDIDKIVQ ISGMVIRSSS VIP..EIVRA 
 scMCM5.pro  QLILNSN... .ANQIPLRDL DSEHVSKIVR LSGIIISTSV LSSR..ATYL 
 dmMCM5.pro  QILLSSN... .ANPTNIRQL KSDCVSKLVK IAGIIVAASG ISAK..ATRM 
 xlMCM5.pro  QVMLRSD... .ANPANIRSL KSEQMSHLVK IPGIIIAATA VRAK..ATKI 
 hsMCM5.pro  QVMLKSD... .ASPSSIRSL KSDMMSHLVK IPGIIIAASA VRAK..ATRI 
     atMCM5  QILLTSR... .EDPVSMRLL G..YISKLVK ISGISIAASR VKAK..ATYV 
     spMCM5  QVTLRYD... .ANILPIRNL TASHISKLVR VPGIIIGAST LSCR..ATAL 
     drMCM5  QVMLKSD... .AHPASIRSL KSEQVSRLVK IPGIIISSTA VRAK..ATRV 
     giMCM5  ILQYTSL... .DGSLRPSEL RAKHINRLVS VRAIVSGTSR LRSK..TQLL 
 EcMCM5.pro  QLCLVSD... .GRCIPIREI NASKTNKIVK IQGIVVSASS VITK..PRTL 
 scMCM6.pro  QISFFNL... .PTVHRIRDI RSEKIGSLLS ISGTVTRTSE VRP..ELYKA 
 dmMCM6.pro  YVAFTEV... .PTRHKVRDL TTSKIGTLIR ISGQVVRTHP VHP..ELVSG 
xlMCM6_.pro  YIAFSDF... .PARQKIREL SSAKIGTLLR ISGQVVRTHP VHP..ELVSG 
 hsMCM6.pro  YVAFQDL... .PTRHKIREL TSSRIGLLTR ISGQVVRTHP VHP..ELVSG 
     atMCM6  NVSFYNL... .PFTKRLREL TTAEIGKLVS VTGVVTRTSE VRP..ELLYG 
     spMCM6  ALAFYNL... .PFRSTIRDL RTDRIGRLTT ITGTVTRTSE VRP..ELAQG 
     drMCM6  YVAFQDL... .PTRHKIREL TTVKVGSLVR ISGQVVRTHP VHP..ELVSG 
     giMCM6  LRPLYISCYG MNNVLLLSEL TSSHIGQLVE LVGTVTRTSD VQP..ELILG 
 EcMCM6.pro  HTSFCNS... .HVIYKIREL KSNRLGQLLS FSGTVTRTTQ VRP..ELVSG 
 scMCM7.pro  YRKKAIS... .SKPLSVRQI KGDFLGQLIT VRGIITRVSD VKP..AVEVI 
 dmMCM7.pro  .......... ..KAHSIREV KAQHIGKLVT VRGIVTRCTE VKP..MMVVA 
 xlMCM7.pro  .......... ..KARVVRDV KADSIGKLVT VRGIVTRVTE VKP..MMVVA 
 hsMCM7.pro  .......... ..KPRVIREV RADSVGKLVT VRGIVTRVSE VKP..KMVVA 
     atMCM7  .......... ..RPSTIREV KASHIGQLVR ISGIVTRCSD VKP..LMAVA 
     spMCM7  ..K....... ..KPFSVRDL RGENLGSLLT VRGIVTRTSD VKP..SLTVN 
     drMCM7  .......... ..KPRVVRDV KADSIGQLVT VRGIVTRATE VKP..MMAVA 
     giMCM7  SVEIVPENDM LEHPLPLRSV SASMIGHLVV FSGIVTFISQ VVP..ECEIA 
 ECMCM7.pro  .......... ..RVYSVRGL KSMHIGSLVR VSGVVTKVSQ VKP..SIRVA 


   SsoPfMCM  KHIHPDCMQE FEWPEDEE.. ..MPE.VL.. .......... ...EMPTICP 
 ssoMCM.pro  KHIHPDCMQE FEWPEDEE.. ..MPE.VL.. .......... ...EMPTICP 
  pfMCM.pro  VFVCKDCGHE MIVPQKP... ...YE.SL.. .......... ...EKVKKCE 
  mtMCM.pro  VFECRGCMRH HAVTQSTN.. ......MI.. .......... ...TEPSLCS 
      apMCM  RFRHDRCGAE FWWPANEDE. .VLGE.RI.. .......... ...ERPSICP 
 scMCM2.pro  KFNCLKCGSI LGPFFQD... .SNEE..... .......... ...IRISFCT 
 dmMCM2.pro  KYDCVKCGYV LGPFVQS... .QNTE..... .......... ...IKPGSCP 
 xlMCM2.pro  KYNCNKCNFI LGPFFQS... .QNQE..... .......... ...VRPGSCP 
 hsMCM2.pro  KYNCNKCNFV LGPFCQS... .QNQE..... .......... ...VKPGSCP 
     atMCM2  KYDCNKCGAV LGPFFQN... .SYSE..... .......... ...VKVGSCS 
     spMCM2  RFTCTKCGAT LGPFFQD... .SSVE..... .......... ...VKISFCH 
     drMCM2  KYNCNKCNFI LGPFFQS... .QNQE..... .......... ...VKPGSCP 
     giMCM2  TMLCRDCGAE MGPFNLSARG TITTKETV.. .......... ...RSDQQAI 
 EcMCM2.pro  KFSCLKCRSV FGPFVAS... .S........ .......... ...FKPTHCF 
 scmcm3.pro  VHYAAKTGRF HYRDYTDATT T.....LT.. .......... ...TRIPTP. 
 dmMCM3.pro  VHYCPNTRKV MERKYTDLTS .......F.. .......... ...EAVPSG. 
 xlMCM3.pro  VHYCPATKKT LERKYSDLTS .......L.. .......... ...EAFPSS. 
 hsMCM3.pro  VHYCPATKKT IERRYSDLTT .......L.. .......... ...VAFPSS. 
     atMCM3  VHFCPSTGEF TNRDYRDITS .......H.. .......... ...AGLPTG. 
     spMCM3  VHYCEATKRH HFKQYADATM N.....GG.. .......... ...LSFQS.. 
     drMCM3  VHYCPATKKT MERKYTDLTS .......L.. .......... ...DAFPSS. 
     giMCM3  IEFQPSTGTF LETMYEDPYT TVAPESMRGF ILRQHSMLFT EGEVGPATGE 
 EcMCM3.pro  VHYNPSKNVF YSKEYRDATM .......V.. .......... ...TKLPVTN 
 scMCM4.pro  FFKCNVCDHT MA.VEID... ....RGVI.. .......... ...QEPARCE 
 dmMCM4.pro  FFSCNICSFS TT.VEVD... ....RGRI.. .......... ...NQPTLCT 
 xlMCM4.pro  FFKCQVCAFT TR.VEID... ....RGRI.. .......... ...AEPSVCK 
 hsMCM4.pro  FFQCQVCAHT TR.VEMD... ....RGRI.. .......... ...AEPSVCG 
     atMCM4  VFRCLVCGYF SDPIIVD... ....RGKI.. .......... ...SEPPTCL 
     spMCM4  FFRCSVCGHC VT.VEID... ....RGRI.. .......... ...AEPIKCP 
     drMCM4  FFRCQVCAFN TR.VEVD... ....RGRI.. .......... ...AEPAVCR 
     giMCM4  CFQCTVCKDV KKASVKR... .....GKI.. .......... ...ISPIQCT 
 EcMCM4.pro  FFRCSRCGHE CL.VESV... ....RNVI.. .......... ...DEPNKC. 
 scMCM5.pro  SIMCRNCRHT T.SITINN.F NSITGNTV.. .......... ...SLPRSCL 
 dmMCM5.pro  SIQCLSCSTV IPNLKVN... PGLEG..Y.. .......... ...ALPRKCN 
 xlMCM5.pro  SIQCRSCRNT IGNIAVR... PGLEG..Y.. .......... ...AMPRKCN 
 hsMCM5.pro  SIQCRSCRNT LTNIAMR... PGLEG..Y.. .......... ...ALPRKCN 
     atMCM5  FLVCKNCKKT R.EVPCR... PGLGG..A.. .......... ...IVPRSCD 
     spMCM5  HLVCRNCRAT R.ILQIS... GGFSG..V.. .......... ...QLPRVCE 
     drMCM5  CLQCRGCRAV ISNIPLP... PGLQG..Y.. .......... ...ALPRKCN 
     giMCM5  VAKCRGCGHK YRQALVS... .GLDA..I.. .......... ...VLPTTCL 
 EcMCM5.pro  FLVCRNCLSS K..EVMD... .......... .......... ...MIPRMCD 
 scMCM6.pro  SFTCDMCRAI VDNVEQS... ..FK...Y.. .......... ...TEPTFCP 
 dmMCM6.pro  VFMCLDCQTE IRNVEQQ... ..FK...F.. .......... ...TNPTICR 
xlMCM6_.pro  TFLCMDCQSI VKDVEQQ... ..FR...Y.. .......... ...TQPTICK 
 hsMCM6.pro  TFLCLDCQTV IRDVEQQ... ..FK...Y.. .......... ...TQPNICR 
     atMCM6  TFKCLDCGSV IKNVEQQ... ..FK...Y.. .......... ...TQPTICV 
     spMCM6  TFICEECHTV VSNVEQA... ..FR...Y.. .......... ...TEPTQCP 
     drMCM6  TFLCLDCQGV IKDVEQQ... ..FK...Y.. .......... ...TQPSICR 
     giMCM6  TFRCASCGEV IPNVAQD... .....YKF.. .......... ...TEPASCP 
 EcMCM6.pro  TFVCKICGSV IDNVFQE... ..FK...Y.. .......... ...TEPLTCP 
 scMCM7.pro  AYTCDQCGYE VF.QEVN... ....SRTF.. .......... ...TPLSECT 
 dmMCM7.pro  TYTCDRCGSE TY.QPVN... ....SLSF.. .......... ...TPVHDCP 
 xlMCM7.pro  TYTCDQCGAE TY.QPIQ... ....SPTF.. .......... ...MPLIMCP 
 hsMCM7.pro  TYTCDQCGAE TY.QPIQ... ....SPTF.. .......... ...MPLIMCP 
     atMCM7  VYTCEDCGHE IY.QEVT... ....SRVF.. .......... ...MPLFKCP 
     spMCM7  AYTCDRCGYE VF.QEIR... ....QKTF.. .......... ...LPMSECP 
     drMCM7  TYTCDQCGAE TY.QPIA... ....SPSF.. .......... ...TPLIMCP 
     giMCM7  TFTCEVCGSS QYVVVPH... .......... ........D. .QYSIPQRCD 
 ECMCM7.pro  TYVCEGCGAE TY.QEVD... ....GDVF.. .......... ...DLLEECG 


   SsoPfMCM  .......... .......... .KCGKPG... QFRLIPEKTK LIDWQKAVIQ 
 ssoMCM.pro  .......... .......... .KCGKPG... QFRLIPEKTK LIDWQKAVIQ 
  pfMCM.pro  .......... .......... .QCGSK.... NIELDVNKSS FVNFQSFRIQ 
  mtMCM.pro  .......... .......... .ECGGR.... SFRLLQDESE FLDTQTLKLQ 
      apMCM  .......... .......... .VCGEGGG.. KFTLVRDKSL YIDWQKIMVQ 
 scMCM2.pro  .......... .......... .NCKSKG... PFRVNGEKTV YRNYQRVTLQ 
 dmMCM2.pro  .......... .......... .ECQSTG... PFSINMEQTL YRNYQKITLQ 
 xlMCM2.pro  .......... .......... .ECQSFG... PFEINMEETV YQNYQRITIQ 
 hsMCM2.pro  .......... .......... .ECQSAG... PFEVNMEETI YQNYQRIRIQ 
     atMCM2  .......... .......... .ECQSKG... PFTVNVEQTI YRNYQKLTIQ 
     spMCM2  .......... .......... .NCSSRG... PFVINSERTV YNNYQRITLQ 
     drMCM2  .......... .......... .ECQSLG... PFEINMEQTV YQNYQRITIQ 
     giMCM2  AFLP...... .........K RCINETCRSS KLYISTSGTT YEDFQRITVQ 
 EcMCM2.pro  .......... .......... .ECQSKG... PFTVNTSETV YKDFQKLTIQ 
 scmcm3.pro  .......... .........A IYPTEDTEGN KLTTEYGYST FIDHQRITVQ 
 dmMCM3.pro  .......... .........A AYPTKDEDGN LLETEYGLSV YKDDQTLTIQ 
 xlMCM3.pro  .......... .........S IYPTKDEENN PLETEYGLST YKDHQTLSIQ 
 hsMCM3.pro  .......... .........S VYPTKDEENN PLETEYGLSV YKDHQTITIQ 
     atMCM3  .......... .........S VYPTRDDKGN LLVTEYGLCK YKDHQTLSIQ 
     spMCM3  .......... .........T VYPTQDENGN PLSIEFGFST FRDHQSISLQ 
     drMCM3  .......... .........A IYPTKDEENN PLETEFGLSV YKDHQTITIQ 
     giMCM3  PSPETAPFLT LGAPGSSPSD SRLHRTSTAQ ATVREYGLSL FDSVQKILVQ 
 EcMCM3.pro  .......... .........S VYPTRDVDGT LLTTEFGLSE YFDYQTVVLQ 
 scMCM4.pro  R......... .......... IDCNEPNS.. .MSLIHNRCS FADKQVIKLQ 
 dmMCM4.pro  .......... .......... .NCNTNHC.. .FRLIHNRSE FTDKQLVKLQ 
 xlMCM4.pro  .......... .......... .HCNTTHS.. .MALIHNRSM FSDKQMIKLQ 
 hsMCM4.pro  .......... .......... .RCHTTHS.. .MALIHNRSL FSDKQMIKLQ 
     atMCM4  K......... .......... QECMTKNS.. .MTLVHNRCR FADKQIVRLQ 
     spMCM4  R......... .......... EVCGATNA.. .MQLIHNRSE FADKQVIKLQ 
     drMCM4  .......... .......... .NCNTTHS.. .MALVHNRSV FSDKQMIKLQ 
     giMCM4  .......... .......... .NCDSLQS.. .IEIVHNMCT FIDKRVIKIQ 
 EcMCM4.pro  .......... .......... .ECGGKYT.. .QQLVHNASE FEDKQVVRIQ 
 scMCM5.pro  STIESESSMA NESNIGDEST KKNCGPD... PYIIIHESSK FIDQQFLKLQ 
 dmMCM5.pro  .TEQA..... .........G RPKCPLD... PFFIMPDKCK CVDFQTLKLQ 
 xlMCM5.pro  .TEQA..... .........G RPNCPLD... PYFIIPDKCK CVDFQTLKLQ 
 hsMCM5.pro  .TDQA..... .........G RPKCPLD... PYFIMPDKCK CVDFQTLKLQ 
     atMCM5  NIPQP..... .........G EEPCPLD... PWMVVPDRSQ YVDQQTLKLQ 
     spMCM5  APVLD..... ........GE KKDCPMD... PFIIDHSKST FIDQQVLKLQ 
     drMCM5  .TEQA..... .........G RVKCPVD... PYFIIPDRCV CVDFQTQRLQ 
     giMCM5  SEKAQ..... ........GD SSKCGKS... PYVINPHSCV YIDQQSIKLQ 
 EcMCM5.pro  .......... .......... KTECPPD... PYIVIPEKSQ VIDVQYVKIQ 
 scMCM6.pro  .......... .......... NPSCENRA.. FWTLNVTRSR FLDWQKVRIQ 
 dmMCM6.pro  .......... .......... NPVCSNRK.. RFMLDVEKSL FLDFQKIRIQ 
xlMCM6_.pro  .......... .......... NPVCANRR.. RFTLDTNKSR FVDFQKVRIQ 
 hsMCM6.pro  .......... .......... NPVCANRR.. RFLLDTNKSR FVDFQKVRIQ 
     atMCM6  .......... .......... SPTCLNRA.. RWALLRQESK FADWQRVRMQ 
     spMCM6  .......... .......... NELCANKR.. SWRLNISQSS FQDWQKVRIQ 
     drMCM6  .......... .......... NPVCNNRR.. RFLLDTNKSK FIDFQKLRIQ 
     giMCM6  R......... .......... CSARSSVGGT TFELLTDQCT FADTQRVRLQ 
 EcMCM6.pro  .......... .......... NHLCTNRR.. LWKLDIDKSK FLNWQRIHVQ 
 scMCM7.pro  S......... .......... EECSQNQTKG QLFMSTRASK FSAFQECKIQ 
 dmMCM7.pro  S......... .......... DDCRVNKAGG RLYLQTRGSK FVKFQEVKMQ 
 xlMCM7.pro  S......... .......... RECQTNRSGG RLYLQTRGSK FIKFQELKIQ 
 hsMCM7.pro  S......... .......... QECQTNRSGG RLYLQTRGSR FIKFQEMKMQ 
     atMCM7  S......... .......... SRCRLNSKAG NPILQLRASK FLKFQEAKMQ 
     spMCM7  S......... .......... DECKKNDAKG QLFMSTRASK FLPFQEVKIQ 
     drMCM7  S......... .......... QECVTNKSGG RLYLQTRGSK FIKFQELRIQ 
     giMCM7  S......... .......... EVCQQLKTYE APVLNTKRSV INSLYIAIIQ 
 ECMCM7.pro  S......... .......... EKCRIRNVRG TLVLVTRGSK FIKHQTVYMQ 


   SsoPfMCM  ERPEEVPS.. ......GQLP RQLEIILEDD LVDSARPGDR VKVTGILDIK 
 ssoMCM.pro  ERPEEVPS.. ......GQLP RQLEIILEDD LVDSARPGDR VKVTGILDIK 
  pfMCM.pro  DRPETLKG.. ......GEMP RFIDGILLDD IVDVALPGDR VIVTGILRVV 
  mtMCM.pro  EPLENLSG.. ......GEQP RQITVVLEDD LVDTLTPGDI VRVTGTLRTV 
      apMCM  ERPEDVPG.. ......GQIP RSIEVHLSRD LVEKVRPGDR VKIVGVVGLQ 
 scMCM2.pro  EAPGTVPP.. ......GRLP RHREVILLAD LVDVSKPGEE VEVTGIYKNN 
 dmMCM2.pro  ESPGRIPA.. ......GRIP RSKDVILLAD LCDQCKPGDE LEVTGIYTNN 
 xlMCM2.pro  ESPGKVAA.. ......GRLP RSKDAILLAD LVDSCKPGDE IELTGIYHNN 
 hsMCM2.pro  ESPGKVAA.. ......GRLP RSKDAILLAD LVDSCKPGDE IELTGIYHNN 
     atMCM2  ESPGTVPA.. ......GRLP RHKEVILLND LIDCARPGEE IEVTGIYTNN 
     spMCM2  ESPGTVPS.. ......GRLP RHREVILLAD LVDVAKPGEE IDVTGIYRNN 
     drMCM2  ESPGKVAA.. ......GRLP RSKDAILLAD LVDMCKPGDE IELTGIYHNN 
     giMCM2  EPPNSVVS.. ......GQLP EKKEVLLTGD LIDKVKPGDM IVVCGVYRHI 
 EcMCM2.pro  EIPGSVPP.. ......GSLP RSKEVLLFYD LIDCAKPGEE VEVTGVYKNN 
 scmcm3.pro  EMPEMAPA.. ......GQLP RSIDVILDDD LVDKTKPGDR VNVVGVFKSL 
 dmMCM3.pro  EMPEKAPA.. ......GQLP RSVDIVCDDD LVDRCKPGDR VQIVGSYRCL 
 xlMCM3.pro  EMPEKAPA.. ......GQLP RSVDIIADDD LVDKCKPGDR VQIVGIYRCL 
 hsMCM3.pro  EMPEKAPA.. ......GQLP RSVDVILDDD LVDKAKPGDR VQVVGTYRCL 
     atMCM3  EVPENAAP.. ......GQLP RSVDVIAEDD LVDSCKPGDR VSVFGIYKAL 
     spMCM3  EMPERAPP.. ......GQLP RSIDILLDDD LVDTVKPGDR VNIVGQYRSM 
     drMCM3  EMPEKAPA.. ......GQLP RSVDIILDND LVDAVKPGDR TQVIGTYRCL 
     giMCM3  DHPEYVPS.. ......GRLP RSIPVILRNH LIDKCKSGDL VEILGIFNPS 
 EcMCM3.pro  EMPEKAPP.. ......GQLP RSVEVILSFD LVDGLKPGDR AKIYGIYKSL 
 scMCM4.pro  ETPDFVPD.. ......GQTP HSISLCVYDE LVDSCRAGDR IEVTGTFRSI 
 dmMCM4.pro  ESPDDMAA.. ......GQTP HNVLLYAHND LVDKVQPGDR VTVTGIYRAT 
 xlMCM4.pro  ESPEDMPA.. ......GQTP HTTILYGHND LVDKVQPGDR VNVTGIYRAV 
 hsMCM4.pro  ESPEDMPA.. ......GQTP HTVILFAHND LVDKVQPGDR VNVTGIYRAV 
     atMCM4  ETPDEIPE.. ......GGTP HTVSLLLHDK LVDNGKPGDR IEVTGIYRAM 
     spMCM4  ETPDVVPD.. ......GQTP HSVSLCVYDE LVDSARAGDR IEVTGIFRCV 
     drMCM4  ESPEDMPA.. ......GQTP HTTVVYAHND LVDKVQPGDR VNITGIYRAA 
     giMCM4  EAPDQLTS.. ......GTPP ISCSFVAYDL DLSGIRPGDR VVVVGIYRLR 
 EcMCM4.pro  ELPEGIPN.. ......GTTP MAMTIVCRNE FVDGLVPGDR VKLTGVLKAT 
 scMCM5.pro  EIPELVPV.. ......GEMP RNLTMTCDRY LTNKVIPGTR VTIVGIYSIY 
 dmMCM5.pro  ELPDFVPQ.. ......GEIP RHLQLFCDRS LCERVVPGNR VLIQGIYSIR 
 xlMCM5.pro  ESPDAVPH.. ......GELP RHMQLYCDRY LCDKVVPGNR VTIMGIYSIR 
 hsMCM5.pro  ELPDAVPH.. ......GEMP RHMQLYCDRY LCDKVVPGNR VTIMGIYSIK 
     atMCM5  ENPEDVPT.. ......GELP RNMLLSVDRH LVQTIVPGTR LTVMGIYSIF 
     spMCM5  EAPDMVPV.. ......GELP RHILLNADRY LTNQITPGTR CVITGIFSIF 
     drMCM5  EAPDAVPH.. ......GEMP RHMQLYCDRY LCDRVVPGNR VTVMGIYSIK 
     giMCM5  DIPGDMPFYR PTG...GDDI EGLGGLEGGA QAGTAEDGGS TVLPAVLEGH 
 EcMCM5.pro  EFFEDIPV.. ......GETP RHFSLVLEKK MVNRMIPGSK VVITGIYCMR 
 scMCM6.pro  ENANEIPT.. ......GSMP RTLDVILRGD SVERAKPGDR CKFTGVEIVV 
 dmMCM6.pro  ETQAELPR.. ......GCIP RAVEIILRSE LVETVQAGDR YDFTGTLIVV 
xlMCM6_.pro  ETQAELPR.. ......GAIP RSVEIILRAE AVESAMAGDR CDFTGTLIVV 
 hsMCM6.pro  ETQAELPR.. ......GSIP RSLEVILRAE AVESAQAGDK CDFTGTLIVV 
     atMCM6  ETSKEIPA.. ......GSLP RSLDVILRHE IVEQARAGDT VIFTGTVVVI 
     spMCM6  ENSNEIPT.. ......GSMP RTLDVILRGD IVERAKAGDK CAFTGILIAV 
     drMCM6  ETQAELPR.. ......GSIP RSMEVILRAE AVESAQAGDK CDFIGSLIVV 
     giMCM6  ESIADTTTSE EGGDPTRITP ASYDVILRET FAGVLKPGDR VNLTGCLIVQ 
 EcMCM6.pro  ENTEEIPP.. ......GSLP RSMDVIVRND LVEKIRAGDK VVMTGYLIVV 
 scMCM7.pro  ELSQQVPV.. ......GHIP RSLNIHVNGT LVRSLSPGDI VDVTGIFLPA 
 dmMCM7.pro  EHSDQVPV.. ......GHIP RSMTIMCRGE VTRMAQPGDH IVVSGVFLPL 
 xlMCM7.pro  EHSDQVPV.. ......GNIP RCMSVYVRGE NTRLAQPGDH VGITGVFLPM 
 hsMCM7.pro  EHSDQVPV.. ......GNIP RSITVLVEGE NTRIAQPGDH VSVTGIFLPI 
     atMCM7  ELAEHVPK.. ......GHIP RSMTVHLRGE LTRKVSPGDV VEFSGIFLPI 
     spMCM7  ELTNQVPI.. ......GHIP RSLTVHLYGA ITRSVNPGDI VDISGIFLPT 
     drMCM7  EHSDQVPV.. ......GNIP RSMTIYARGE NTRVAQPGDH VAVSGVFLPL 
     giMCM7  ELPVEIPD.. ......GEVP RTMTVHIRKE .GVALRPGEK VKLWGTLMPI 
 ECMCM7.pro  ELTGDIPR.. ......GCIP RTLVAECYSS MAEKCRPGDV VVIGGVFMPK 


   SsoPfMCM  QDSPVKR... .......... .......... .......... .......... 
 ssoMCM.pro  QDSPVKR... .......... .......... .......... .......... 
  pfMCM.pro  LE...KR... .......... .......... .......... .......... 
  mtMCM.pro  RD........ .......... .......... .......... .......... 
      apMCM  SFS....... .......... .......... .......... .......... 
 scMCM2.pro  YDGNLNAKNG .......... .......... .......... .......... 
 dmMCM2.pro  YDGSLNTDQG .......... .......... .......... .......... 
 xlMCM2.pro  YDGSLNTANG .......... .......... .......... .......... 
 hsMCM2.pro  YDGSLNTANG .......... .......... .......... .......... 
     atMCM2  FDLSLNTKNG .......... .......... .......... .......... 
     spMCM2  FDASLNTKNG .......... .......... .......... .......... 
     drMCM2  YDGSLNMANG .......... .......... .......... .......... 
     giMCM2  YDGKLNRRVG .......... .......... .......... .......... 
 EcMCM2.pro  FNVSLNIRNG .......... .......... .......... .......... 
 scmcm3.pro  GAGGMNQSNS N......... .......... .......... .......... 
 dmMCM3.pro  PG....KRGG Y......... .......... .......... .......... 
 xlMCM3.pro  PS....KQGG F......... .......... .......... .......... 
 hsMCM3.pro  PG....KKGG Y......... .......... .......... .......... 
     atMCM3  PG....KSKG S......... .......... .......... .......... 
     spMCM3  GS....KTSG N......... .......... .......... .......... 
     drMCM3  PG....KKGG F......... .......... .......... .......... 
     giMCM3  VHHRAGETSN .......... .......... .......... .......... 
 EcMCM3.pro  CFG...NQQ. .......... .......... .......... .......... 
 scMCM4.pro  PIRANSRQRV .......... .......... .......... .......... 
 dmMCM4.pro  PLKTGGLSSS .......... .......... .......... .......... 
 xlMCM4.pro  PIRVNPRVRN .......... .......... .......... .......... 
 hsMCM4.pro  PIRVNPRVSN .......... .......... .......... .......... 
     atMCM4  TVRVGPAHRT .......... .......... .......... .......... 
     spMCM4  PVRLNPRMRT .......... .......... .......... .......... 
     drMCM4  PMRLNPRQSQ .......... .......... .......... .......... 
     giMCM4  QTRPKQSQAV CN...AALRP VI........ .......... .........E 
 EcMCM4.pro  PVRLNPVMRK .......... .......... .......... .......... 
 scMCM5.pro  NSKNGAGS.G RSGG...G.N GG........ .......... .........S 
 dmMCM5.pro  KVGKPSRRDG REK....... .......... .......... .........A 
 xlMCM5.pro  KSGKTSTK.G RDR....... .......... .......... .........V 
 hsMCM5.pro  KFGLTTSR.G RDR....... .......... .......... .........V 
     atMCM5  QASSSSNS.. HKG....... .......... .......... .......... 
     spMCM5  QNKSVKAS.G .......... .......... .......... .......... 
     drMCM5  KVAQTKAK.G RDKG...... .......... .......... .........T 
     giMCM5  VVKPDLLAGC KLIV...TGT LV........ .......... .........A 
 EcMCM5.pro  MIRDSS.... .......... .......... .......... .......... 
 scMCM6.pro  PDVTQLGLPG VKPSSTLDTR GI........ .......... .........S 
 dmMCM6.pro  PDVSVLAGVG TRAENSSRHK PG........ .......... .........E 
xlMCM6_.pro  PDVSALAAGD ARMETGAKVT GG........ .......... .........E 
 hsMCM6.pro  PDVSKLSTPG ARAETNSRVS GV........ .......... .........D 
     atMCM6  PDISALAAPG ERAECRRDSS QQ........ .......... .........K 
     spMCM6  PDVSQLGIPG VKPEAYRDSR NF........ .......... .........G 
     drMCM6  PDISQLATPG VRAETSSRTA GV........ .......... .........Q 
     giMCM6  PNISAMSMPY EIRSSSLKSV IAGYSIESGN MTSAAVQDNI QRGRYEEGVT 
 EcMCM6.pro  PDVVQLMMP. .....QSKSV PM........ .......... .........Q 
 scMCM7.pro  PY.TGFKALK .......... .......... .......... .......... 
 dmMCM7.pro  MR.TGFAQMI .......... .......... .......... .......... 
 xlMCM7.pro  LR.TGFRQVV .......... .......... .......... .......... 
 hsMCM7.pro  LR.TGFRQVV .......... .......... .......... .......... 
     atMCM7  PY.TGFKALR .......... .......... .......... .......... 
     spMCM7  PY.TGFRAMR .......... .......... .......... .......... 
     drMCM7  LR.SGFRQAV .......... .......... .......... .......... 
     giMCM7  PVVDTIYRIN .......... .......... .......... .......... 
 ECMCM7.pro  PY.HGIKKLK .......... .......... .......... .......... 


   SsoPfMCM  ..GS....RA VFDIYMKVSS IEVSQK.... .......... .......... 
 ssoMCM.pro  ..GS....RA VFDIYMKVSS IEVSQK.... .......... .......... 
  pfMCM.pro  ..EK....TP IFRKILEVNH IEPVSK.... .......... .......... 
  mtMCM.pro  ..ER....TK RFKNFIYGNY TEFLEQ.... .......... .......... 
      apMCM  ..SS....ST LYSLYMEANS ILLEEK.... .......... .......... 
 scMCM2.pro  ........FP VFATIIEANS IKRREGNTAN EGEE...... .......... 
 dmMCM2.pro  ........FP VFATVIIANH VVVKDS.... .......... .......... 
 xlMCM2.pro  ........FP VFATVILANH ITKKDD.... .......... .......... 
 hsMCM2.pro  ........FP VFATVILANH VAKKDN.... .......... .......... 
     atMCM2  ........FP VFATVVEANY VTKKQD.... .......... .......... 
     spMCM2  ........FP VFATIIEANH ISQLDG..SG NTDD...... .......... 
     drMCM2  ........FP VFATVILANH IARKDE.... .......... .......... 
     giMCM2  ........FP VFSTLIVANY VAKVSDVFFN .......... .......... 
 EcMCM2.pro  ........FP VFFTVIEASS VVKRAG.... .......... .......... 
 scmcm3.pro  .......TLI GFKTLILGNT VYPLHAR... STGV...... .......... 
 dmMCM3.pro  .......TSG TFRTVLLANN ISQLSKES.. .......... .......... 
 xlMCM3.pro  .......TSG TFRTILLANN IKLMSKEI.. .......... .......... 
 hsMCM3.pro  .......TSG TFRTVLIACN VKQMSKDA.. .......... .......... 
     atMCM3  .......VNG VFRTILIANN IALLNKEAN. .......... .......... 
     spMCM3  .......TSA TFRTVLLANN VVLLGNKPGL GNVG...... .......... 
     drMCM3  .......TSG TFRTIMIACH VKQMSKEI.. .......... .......... 
     giMCM3  ......TKSS SIGNFLLALS INVLERTPIR HIS....... .......... 
 EcMCM3.pro  .......FPS RFRTVVIANN IEKAEEE... .......... .......... 
 scMCM4.pro  .......LKS LYKTYVDVVH VKKVSDKRLD .......... .......... 
 dmMCM4.pro  .......VKS VYKTHVDVVH FRKVDNKRLY .......... .......... 
 xlMCM4.pro  .......VKS VYKTHIDVIH YRKTDSKRLH .......... .......... 
 hsMCM4.pro  .......VKS VYKTHIDVIH YRKTDAKRLH .......... .......... 
     atMCM4  .......VKS VFKTYIDCLH IKKASKLRMS .......... .......... 
     spMCM4  .......VKS LFKTYVDVVH IKKQDKRRLG .......... .......... 
     drMCM4  .......VKS VYKTHIDAIH FRKTDEKRLH .......... .......... 
     giMCM4  LLSIFISDSA ATDSYLSAKK DSDVTDYER. .......... .......... 
 EcMCM4.pro  .......IKS TFRIYLDLLS YQVIN.RKIE .......... .......... 
 scMCM5.pro  GVAI....RT PYIKILGIQS DVETSSIW.. .......... .......... 
 dmMCM5.pro  VVGV....RA PYMRVVGITV DSEGAGAI.. .......... .......... 
 xlMCM5.pro  GVGI....RS SYIRVVGIQV DTEGTGR... .......... .......... 
 hsMCM5.pro  GVGI....RS SYIRVLGIQV DTDGSGR... .......... .......... 
     atMCM5  AVAI....RQ PYIRVVGLED TNEASSR... .......... .......... 
     spMCM5  AVAI....RN PYIRVVGIQM DSNDGS.... .......... .......... 
     drMCM5  GVGI....RS AYLRVVGIDV DTEGAGR... .......... .......... 
     giMCM5  KPGT....KI VYLLGHGIHV VDSADEFDH. ...I...... .......... 
 EcMCM5.pro  .........L PIVKVVGLED RSLKTS.... .......... .......... 
 scMCM6.pro  KTTEGLNSGV TGLRSLGVRD LTYKISFLAC HVISIGSNIG ASSPDANSNN 
 dmMCM6.pro  GMD.....GV TGLKALGMRE LNYRMAFLAC SVQ....... ....ATTARF 
xlMCM6_.pro  GFNS...EGV QGLKALGVRD LSYRLAFLAC YVG....... ....ATNPRF 
 hsMCM6.pro  GYET...EGI RGLRALGVRD LSYRLVFLAC CVA....... ....PTNPRF 
     atMCM6  SSTAG.HEGV QGLKALGVRD LSYRLAFIAN SVQ....... ...IADGSRN 
     spMCM6  GRDA...DGV TGLKSLGVRD LTYKLSFLAC MVQ....... ..PDDANDKS 
     drMCM6  GYEN...EGL RGLKALGVRE LSYKLAFLAC HVA....... ....PTNPRF 
     giMCM6  GITGVGLREI TYRNVIIGSH IYCKMSKDIF GPVPEGGNQP EAIDGASDND 
 EcMCM6.pro  SGES...DEI RKKRNINIKD LNHKLSFMCI HAG....... .......... 
 scMCM7.pro  .......AGL LTETYLEAQF VRQHKKKFAS .......... .......... 
 dmMCM7.pro  .......QGL LSETFLQAHR IICINKNDEI .......... .......... 
 xlMCM7.pro  .......QGL LSETYLESHR LVKMNKTDDD .......... .......... 
 hsMCM7.pro  .......QGL LSETYLEAHR IVKMNKSEDD .......... .......... 
     atMCM7  .......AGL VADTYLEATS VTHFKKKYEE .......... .......... 
     spMCM7  .......AGL LTDTYLECHY VSQIIKNYTN .......... .......... 
     drMCM7  .......QGL LSETYLECHS ITLMNKTEDD .......... .......... 
     giMCM7  ..SVFYAEGW AYLNAAEAIG VSGVEQDR.. .......... .......... 
 ECMCM7.pro  .......AGL LADIYLHATN IEKIGAG... .......... .......... 


   SsoPfMCM  .......... .......... .VLQE..... .......... ....LEISPE 
 ssoMCM.pro  .......... .......... .VLDE..... .......... ....VIISEE 
  pfMCM.pro  .......... .......... .EIQE..... .......... ....LEISPE 
  mtMCM.pro  .......... .......... .EFEE..... .......... ....LQISEE 
      apMCM  .......... .......... .ILEE..... .......... ....VSITRE 
 scMCM2.pro  .......... .......... .GLDV..... .......... ....FSWTEE 
 dmMCM2.pro  .......... .......... .KQVV..... .......... ....QSLTDE 
 xlMCM2.pro  .......... .......... .KVAV..... .......... ....GELTDE 
 hsMCM2.pro  .......... .......... .KVAV..... .......... ....GELTDE 
     atMCM2  .......... .......... .LFSA..... .......... ....YKLTQE 
     spMCM2  .......... .......... .DFSL..... .......... ....SRLTDD 
     drMCM2  .......... .......... .GVAV..... .......... ....AELTDE 
     giMCM2  .......... .......... .......... .......... ......FTAD 
 EcMCM2.pro  .......... .......... ...KI..... .......... .....EMTDD 
 scmcm3.pro  .......... .......... .AARQ..... .......... .....MLTDF 
 dmMCM3.pro  .......... .......... ...NL..... .......... .....DISRE 
 xlMCM3.pro  .......... .......... ...AP..... .......... .....TFSAD 
 hsMCM3.pro  .......... .......... ...QP..... .......... .....SFSAE 
     atMCM3  .......... .......... ...AP..... .......... .....IYTKQ 
     spMCM3  .......... .......... .GGAL..... .......... .....DITDA 
     drMCM3  .......... .......... ...SH..... .......... .....YFSAD 
     giMCM3  .......... .....TAEEH VIRFLKR... .........C TDISRWMRHR 
 EcMCM3.pro  .......... .......... .......... .......... ........EV 
 scMCM4.pro  .......... .......... .VDTSTIEQE LMQNKVDHNE VEEVRQITDQ 
 dmMCM4.pro  .......... .......... ..EDE..... ........E. .GKDHIFPPE 
 xlMCM4.pro  .......... .......... .GIDE..... ........D. .TEQKLFTEE 
 hsMCM4.pro  .......... .......... .GLDE..... ........E. .AEQKLFSEK 
     atMCM4  .......... .......... .AEDP..... MDVDNSLRR. VDEDVELDEE 
     spMCM4  .......... .......... .TDPSTLESD IAEDAALQ.. IDEVRKISDE 
     drMCM4  .......... .......... .GLDE..... ........D. .GEQKLFTKE 
     giMCM4  .......... .......... .LKSLDPN.. ........TS YAEYYNHVTR 
 EcMCM4.pro  .......... .......... .SSDP..... .......... .......... 
 scMCM5.pro  .......... .......... ..NSV..... .......... ....TMFTEE 
 dmMCM5.pro  .......... .......... ..SRY..... .......... ....SNITSD 
 xlMCM5.pro  .......... .......... ..SAA..... .......... ....GAITPQ 
 hsMCM5.pro  .......... .......... ..SFA..... .......... ....GAVSPQ 
     atMCM5  .......... .......... ...GP..... .......... ....ANFTPD 
     spMCM5  .......... .......... ..KST..... .......... ....PLFSEE 
     drMCM5  .......... .......... ..GAT..... .......... ....GSVSPQ 
     giMCM5  .......... .......... .QTVQ..... .......... ....NFYSAE 
 EcMCM5.pro  .......... .......... .......... .......... ....KMFTEE 
 scMCM6.pro  RETELQMAAN LQANNVYQDN ERDQEV.... .......... ..FLNSLSSD 
 dmMCM6.pro  G......GTD LP......MS EVTAED.... .......... ..MKKQMTDA 
xlMCM6_.pro  G......GKD LR......EE DQTAES.... .......... ..IKNQMTVQ 
 hsMCM6.pro  G......GKE LR......DE EQTAES.... .......... ..IKNQMTVK 
     atMCM6  ........TD MR.....NRQ NDSNED.... .......... ..DQQQFTAE 
     spMCM6  .......GAD VRGDGSQGIE EQDE...... .......... ..FLQSLSQE 
     drMCM6  G......GKE IR......DE EQTAES.... .......... ..IKKQMSVQ 
     giMCM6  PMDYNAHKPS FLIAFEEQLT KHSDEVAN.. ...EDVEQTL AAMLDSLSDE 
 EcMCM6.pro  .......... CS......VE .EDEE..... .......... ......FTNE 
 scMCM7.pro  .......... .......... .FSLT..... .......... ........SD 
 dmMCM7.pro  .......... .......... .SDKD..... .......... ........AE 
 xlMCM7.pro  .......... .......... .ELGT..... .......... ........QE 
 hsMCM7.pro  .......... .......... .ESGA..... .......... ........GE 
     atMCM7  .......... .......... .YEFQ..... .......... ........KD 
     spMCM7  .......... .......... .IEKT..... .......... ........PQ 
     drMCM7  .......... .......... .ELGT..... .......... ........EE 
     giMCM7  .......... .........A AALAN..... .......... ..TMVESSQL 
 ECMCM7.pro  .......... .......... .......... .......... ........AP 


   SsoPfMCM  EEQIIKELAK ...RKDIVDA IVDSIAPAIY G..YKEVKKG IALALFGGVS 
 ssoMCM.pro  DEKKIKDLAK ...DPWIRDR IISSIAPSIY G..HWELKEA LALALFGGVP 
  pfMCM.pro  EEQIIKELAK ...RKDIVDA IVDSIAPAIY G..YKEVKKG IALALFGGVS 
  mtMCM.pro  DEEKIKELAG ...DPNIYEK IIRSTAPSIH G..YREVKEA IALQLFGGTG 
      apMCM  DEEKILQLSR ...DPWIKEK IIASIAPTIY G..HWDLKEA IALLLFGGVP 
 scMCM2.pro  EEREFRKISR ...DRGIIDK IISSMAPSIY G..HRDIKTA VACSLFGGVP 
 dmMCM2.pro  DIATIQKLSK ...DPRIVER VVASMAPSIY G..HDYIKRA LALALFGGES 
 xlMCM2.pro  DVKAIVALSK ...DERIGER IFASIAPSIY G..HEDIKRG LALALFGGEA 
 hsMCM2.pro  DVKMITSLSK ...DQQIGEK IFASIAPSIY G..HEDIKRG LALALFGGEP 
     atMCM2  DKTQIEELSK ...DPRIVER IIKSIAPSIY G..HEDIKTA LALAMFGGQE 
     spMCM2  EEREIRALAK ...SPDIHNR IIASMAPSIY G..HRSIKTA IAAALFGGVP 
     drMCM2  DVKAIVALSK ...DERIGER IFASIGPSIY G..HEDIKRG LALALFGGEA 
     giMCM2  DSAAMTRLAT TLSGDELDSL FLKAIAPSIH G..MQVVKQA ILMALVGGIS 
 EcMCM2.pro  DVREIKKMGR ...HPEIKRI VINSIAPSVY G..HAEVKRA IALAMLGGVA 
 scmcm3.pro  DIRNINKLSK ...KKDIFDI LSQSLAPSIY G..HDHIKKA ILLMLMGGVE 
 dmMCM3.pro  DIMLCKKLAK ...NNDIFEL LSKSLAPSIH G..HAYVKQA ILCLLLGGVE 
 xlMCM3.pro  DVAKIKKFCK AH.SKDIFEH LSKSLAPSIH G..HEYIKKA ILCMLLGGNE 
 hsMCM3.pro  DIAKIKKFSK TR.SKDIFDQ LAKSLAPSIH G..HDYVKKA ILCLLLGGVE 
     atMCM3  DLDNIKNIAR ...RDDAFDL LARSLAPSIY G..HAWIKKA VVLLMLGGVE 
     spMCM3  DIRNINKLAR ...KKNVFEL LSTSLAPSIY G..YEYVKQA ILLLLLGGTE 
     drMCM3  DVAKIKSFCR SR.SKNVFDQ LARSLAPSIH G..HEYIKKA ILCMLLGGVE 
     giMCM3  NNTQLVSLSG .....YALDV LTASFAPAIY G..HWIVKRG IVLQLLQGVP 
 EcMCM3.pro  EVEPGVEFER ....LSQMKN MHHLIAPSIF G..HDIVKRS IALLLVGGNE 
 scMCM4.pro  DLAKIREVAA ...REDLYSL LARSIAPSIY E..LEDVKKG ILLQLFGGTN 
 dmMCM4.pro  RVELLQLLAK ...KPDIYDR LARAIAPSIY E..NDDIKKG ILLQLFGGTK 
 xlMCM4.pro  RVAMLKELAA ...KPDIYER LAAALAPSIY E..HEDIKKG ILLQLFGGTR 
 hsMCM4.pro  RVELLKELSR ...KPDIYER LASALAPSIY E..HEDIKKG ILLQLFGGTR 
     atMCM4  KLRKFQELSK ...QPDIYER LSRSLAPNIW E..LDDVKKG LLCQLFGGNA 
     spMCM4  EVEKIQQVSK ...RDDIYDI LSRSLAPSIY E..MDDVKKG LLLQLFGGTN 
     drMCM4  RVALLKELAA ...KPDVYER LSSALAPSIY E..HEDIKKG ILLQLFGGTR 
     giMCM4  LFPDMIPETD SG.SDKRFLK LINSIAPSIF GPAYSDIKTG LLLQCFGGVQ 
 EcMCM4.pro  .IDKIDELRK ...RPDVYEI LANSVAPSVC G..MEDTKKA LVLQLFGGVR 
 scMCM5.pro  EEEEFLQLSR ...NPKLYEI LTNSIAPSIF G..NEDIKKA IVCLLMGGSK 
 dmMCM5.pro  EEEHFRRMAA ...SGDIYER LSQSLAPSIF G..SRDIKKA ITCMLFGGSR 
 xlMCM5.pro  EEEEFRRLAA ...KPDIYET VAKSIAPSIY G..SSDIKKA IACLLFGGSR 
 hsMCM5.pro  EEEEFRRLAA ...LPNVYEV ISKSIAPSIF G..GTDMKKA IACLLFGGSR 
     atMCM5  EEEEFKKFAD ...SQDVYKN ICTKIAPSIF G..HEDVKRA AACLLFGGSR 
     spMCM5  EEEEFLEISR ...TPNLYDI ISNSISPAIY G..NVDIKKA IACLLFSGSK 
     drMCM5  EEEELRSLAA ...SPSVYDS LARSLAPSIY G..SDDLKKA IACLLFGGSR 
     giMCM5  DIPKFHAFKN ...QPNVISV IESLIAPQIE G..MEDAKRA IACLLFGGTN 
 EcMCM5.pro  EEESFKKLS. ...KADIYER ISRSIAPSVY G..HEDVKRA LACMLFGGTR 
 scMCM6.pro  EINELKEMVK ...DEHIYDK LVRSIAPAVF G..HEAVKKG ILLQMLGGVH 
 dmMCM6.pro  EWHKIYEMSK ...DRNLYQN LISSLFPSIY G..NDEVKRG ILLQQFGGVA 
xlMCM6_.pro  EWEKVFEMSQ ...DKNLYHN LCTSLFPTIH G..NDEIKRG VLLMLFGGVP 
 hsMCM6.pro  EWEKVFEMSQ ...DKNLYHN LCTSLFPTIH G..NDEVKRG VLLMLFGGVP 
     atMCM6  ELDEIQQMRN ...TPDYFNK LVGSMAPTVF G..HQDIKRA VLLMLLGGVH 
     spMCM6  EIDDLRAMVH ...SDHIYSR LTNSLAPSVY G..HEIIKKG ILLQLMGGVH 
     drMCM6  EWEKVFEMSQ ...DKNLYHN LCTSLFPTIH G..NDEVKRG ILLMLFGGVP 
     giMCM6  YREAVSNMRN ...DPNIVSN LVASFAPHIY G..HETVKLG ILLQLLGGIK 
 EcMCM6.pro  ELATISEMRS ...TPDLYYK LSQSMFPSIH G..HYSIKNA ILLLLVGGVG 
 scMCM7.pro  VEERVMELIT ...SGDVYNR LAKSIAPEIY G..NLDVKKA LLLLLVGGVD 
 dmMCM7.pro  LTPEELEELA ...QDDFYER LATSLAPEIY G..HLDVKKA LLLLLVGGVD 
 xlMCM7.pro  LSEEELRQIT ...DEDFYEK LAASIAPEIY G..HEDVKKA LLLLLVGGVD 
 hsMCM7.pro  LTREELRQIA ...EEDFYEK LAASIAPEIY G..HEDVKKA LLLLLVGGVD 
     atMCM7  EEEQIARLAE ...DGDIYNK LSRSLAPEIY G..HEDIKKA LLLLLVGAPH 
     spMCM7  SEAAIAELNQ ...GGNVYEK LAKSIAPEIY G..HEDVKKA LLLLLVGGVT 
     drMCM7  LSDEELRQIT ...EEDFYEK LAGSIAPEIY G..HEDVKKA LLLLLVGGVE 
     giMCM7  QPSLATDLSV LREKAIPLHV LIASFAPRIH G..REDEKLA CLCSLVGGNE 
 ECMCM7.pro  KGNEEVKAYP .......VEQ MVRSIAPEIF G..MEDIKKI LLLMLIGAPG 


   SsoPfMCM  RKLPDGT... .R..LRGDIH VLLVGDPGVA KSQILRYVAN LAPRAIYTSG 
 ssoMCM.pro  KVLED.T... .R..IRGDIH ILIIGDPGTA KSQMLQFISR VAPRAVYTTG 
  pfMCM.pro  RKLPDGT... .R..LRGDIH VLLVGDPGVA KSQILRYVAN LAPRAIYTSG 
  mtMCM.pro  KELDDKT... .R..LRGDIH ILIVGDPGIG KSQMLKYVSK LAPRGIYTSG 
      apMCM  KQRPDGT... .R..TRGDIH VLFVGDPGVA KSQLLQSTAQ VAPRVVYTTG 
 scMCM2.pro  KNVNGKH... .S..IRGDIN VLLLGDPGTA KSQILKYVEK TAHRAVFATG 
 dmMCM2.pro  KNPGEKH... .K..VRGDIN LLICGDPGTA KSQFLKYTEK VAPRAVFTTG 
 xlMCM2.pro  KNPGGKH... .K..VRGDIN VLLCGDPGTA KSQFLKYVEK VASRAVFTTG 
 hsMCM2.pro  KNPGGKH... .K..VRGDIN VLLCGDPGTA KSQFLKYIEK VSSRAIFTTG 
     atMCM2  KNIKGKH... .R..LRGDIN VLLLGDPGTA KSQFLKYVEK TGQRAVYTTG 
     spMCM2  KNINGKH... .K..IRGDIN VLLLGDPGTA KSQFLKYVEK TAHRAVFATG 
     drMCM2  KNPGGKH... .K..VRGDIN VLLCGDPGTA KSQFLKYVEK VASRAVFTTG 
     giMCM2  HALDGGSGQA ASRFTRGDLH MLILGDPGVS KSQLLKYVQH ISPKCVYTSG 
 EcMCM2.pro  RESTS.H... .R..IRGDIN VLLLGDPGMA KSQFLRYVES TSHRAVLATG 
 scmcm3.pro  KNLENGS... .H..LRGDIN ILMVGDPSTA KSQLLRFVLN TASLAIATTG 
 dmMCM3.pro  KILPNGT... .R..LRGDIN VLLIGDPSVA KSQLLRYVLN TAPRAIPTTG 
 xlMCM3.pro  KVLENGT... .R..IRGDIN VLLIGDPSVA KSQLLRYVLH TAPRAIPTTG 
 hsMCM3.pro  RDLENGS... .H..IRGDIN ILLIGDPSVA KSQLLRYVLC TAPRAIPTTG 
     atMCM3  KNLKNGT... .H..LRGDIN MMMVGDPSVA KSQLLRAIMN IAPLAISTTG 
     spMCM3  KNLTNGT... .H..IRGDIN ILMVGDPSTA KSQLLRFVLN TAPLAIATTG 
     drMCM3  KVLENGS... .R..IRGDIN VLLIGDPSVA KSQLLRYVLH TAPRAIPTTG 
     giMCM3  REFSSSS... .R..IRGDIN ILLIGDPGSA KSQMLRVVKQ LMPVSVQTTG 
 EcMCM3.pro  VVMRNGS... .K..IRGDIN ILLVGDPSTA KSQLLRYVLN AAQLSIATTG 
 scMCM4.pro  KTFTKGG... ...RYRGDIN ILLCGDPSTS KSQILQYVHK ITPRGVYTSG 
 dmMCM4.pro  KKHATLG... .RQNFRSEIH LLLCGDPGTS KSQMLQYVFN LVPRSQYTSG 
 xlMCM4.pro  KDFSHTG... .RGKFRAEVN ILLCGDPGTS KSQLLQYVFN LVPRGQYTSG 
 hsMCM4.pro  KDFSHTG... .RGKFRAEIN ILLCGDPGTS KSQLLQYVYN LVPRGQYTSG 
     atMCM4  LNLASGA... .N..FRGDIN ILLVGDPGTS KSQLLQYIHK LSPRGIYTSG 
     spMCM4  KSFHKGA... .SPRYRGDIN ILMCGDPSTS KSQILKYVHK IAPRGVYTSG 
     drMCM4  KDFTQTG... .RGNFRAEVN ILLCGDPGTS KSQLLQYVYN LVPRGQYTSG 
     giMCM4  KDS....... ....YRGQIH VLLVGDPGLA KSKLLQYVAK ISPRSVYTSG 
 EcMCM4.pro  KELGSSR... ....LRGDIN ILLAGDPGIS KSQLLSFIHR TSERGMYTSG 
 scMCM5.pro  KILPDGM... .R..LRGDIN VLLLGDPGTA KSQLLKFVEK VSPIAVYTSG 
 dmMCM5.pro  KRLPDGL... .C..RRGDIN VLLLGDPGTA KSQLLKFVEK VAPIAVYTSG 
 xlMCM5.pro  KRLPDGL... .T..RRGDVN LLMLGDPGTA KSQLLKFVER CSPIGVYTSG 
 hsMCM5.pro  KRLPDGL... .T..RRGDIN LLMLGDPGTA KSQLLKFVEK CSPIGVYTSG 
     atMCM5  KSLPDGV... .K..LRGDIN VLLLGDPSTA KSQFLKFVEK TAPIAVYTSG 
     spMCM5  KILPDGM... .R..LRGDIN VLLLGDPGTA KSQFLKFVER LAPIAVYTSG 
     drMCM5  KRLPDGL... .T..RRGDIN LLMLGDPGTA KSQLLKFVER CSPIGVYTSG 
     giMCM5  KYTQELI... .R..LRGNIN VLLISDPGLG KSELLLEASR LAPIGIYTSG 
 EcMCM5.pro  RVLEDKV... .T..LRGDIN VLLLGDPGMA KSQLLKFMEL VSPVGVYTSG 
 scMCM6.pro  KSTVEGI... .K..LRGDIN ICVVGDPSTS KSQFLKYVVG FAPRSVYTSG 
 dmMCM6.pro  KTTTEKT... .S..LRGDIN VCIVGDPSTA KSQFLKQVSD FSPRAIYTSG 
xlMCM6_.pro  KTTMEGT... .S..LRGDIN VCIVGDPSTS KSQFLKHVEE FSPRAVYTSG 
 hsMCM6.pro  KTTGEGT... .S..LRGDIN VCIVGDPSTA KSQFLKHVEE FSPRAVYTSG 
     atMCM6  KTTHEGI... .N..LRGDIN VCIVGDPSCA KSQFLKYTAG IVPRSVYTSG 
     spMCM6  KLTPEGI... .N..LRGDLN ICIVGDPSTS KSQFLKYVCN FLPRAIYTSG 
     drMCM6  KTTMEGT... .S..LRGDIN VCVVGDPSTA KSQFLKHVEE FCPRAVYTSG 
     giMCM6  KITRSEH... .LS.IRSDIN ILLIGDPSTA KSQLLQYTAD FHQKAVYTSG 
 EcMCM6.pro  KRAEGGT... .R..LRGDIN MLLVGDPGTA KSQFLKQASA FLPRSVYTSG 
 scMCM7.pro  KRVGDGM... .K..IRGDIN VCLMGDPGVA KSQLLKAICK ISPRGVYTTG 
 dmMCM7.pro  KRP.DGM... .K..IRGNIN ICLMGDPGVA KSQLLGYISR LAVRSQYTTG 
 xlMCM7.pro  HSP.RGM... .K..IRGNIN VCLMGDPGVA KSQLLSYIDR LAPRSQYTTG 
 hsMCM7.pro  QSP.RGM... .K..IRGNIN ICLMGDPGVA KSQLLSYIDR LAPRSQYTTG 
     atMCM7  RQLKDGM... .K..IRGDVH ICLMGDPGVA KSQLLKHIIN VAPRGVYTTG 
     spMCM7  KELGDGM... .R..IRGDIN ICLTGDPGVA KSQLLKYISK VAPRGVYTTG 
     drMCM7  QAP.RGM... .K..IRGNIN ICLMGDPGVA KSQLLSYIDR LAPRSQYTTG 
     giMCM7  IVVPDMK... ....VRGNIN TLFVGDPGCA KSALLKFTCT IAERGIYVAG 
 ECMCM7.pro  RVREDGM... .K..IRGDIN VLLVGDPGIA KSQLLKTCVK IGRRGVYTTG 


   SsoPfMCM  KSSSAAGLTA AAVRDEFTGG WVLEAGALVL ADGGYALIDE LDKMSDRDRS 
 ssoMCM.pro  KGSTAAGLTA AVVREKGTGE YYLEAGALVL ADGGIAVIDE IDKMRDEDRV 
  pfMCM.pro  KSSSAAGLTA AAVRDEFTGG WVLEAGALVL ADGGYALIDE LDKMSDRDRS 
  mtMCM.pro  KGTSGVGLTA AAVRDEFGG. WSLEAGALVL GDKGNVCVDE LDKMREEDRS 
      apMCM  KGSTAAGLTA AVLRDPRTGE YFLEAGALVL ADGGIAVIDE FDKMSKEDRG 
 scMCM2.pro  QGASAVGLTA SVRKDPITKE WTLEGGALVL ADKGVCLIDE FDKMNDQDRT 
 dmMCM2.pro  QGASAVGLTA YVRRNPVSRE WTLEAGALVL ADQGVCLIDE FDKMNDQDRT 
 xlMCM2.pro  QGASAVGLTA YVQRHPVTKE WTLEAGALVL ADRGVCLIDE FDKMNDQDRT 
 hsMCM2.pro  QGASAVGLTA YVQRHPVSRE WTLEAGALVL ADRGVCLIDE FDKMNDQDRT 
     atMCM2  KGASAVGLTA AVHKDPVTRE WTLEGGALVL ADRGICLIDE FDKMNDQDRV 
     spMCM2  QGASAVGLTA SVRKDPITNE WTLEGGALVL ADKGVCLIDE FDKMNDQDRT 
     drMCM2  QGASAVGLTA YVQRHPVSRE WTLEAGALVL ADRGVCLIDE FDKMNDQDRT 
     giMCM2  KGSSAAGLTV SVKKSSVTGE FYLQAGALVL ANGGICIIDE LDKMNEIDRT 
 EcMCM2.pro  QGASSVGLTA SVRKDPVVKE WTLEGGALVL ADKGICLIDE FDKMNEHDRT 
 scmcm3.pro  RGSSGVGLTA AVTTDRETGE RRLEAGAMVL ADRGVVCIDE FDKMTDVDRV 
 dmMCM3.pro  RGSSGVGLTA AVTTDQETGE RRLEAGAMVL ADRGVVCIDE FDKMSDIDRT 
 xlMCM3.pro  RGSSGVGLTA AVTTDQETGE RRLEAGAMVL ADRGVVCIDE FDKMSDMDRT 
 hsMCM3.pro  RGSSGVGLTA AVTTDQETGE RRLEAGAMVL ADRGVVCIDE FDKMSDMDRT 
     atMCM3  RGSSGVGLTA AVTSDQETGE RRLEAGAMVL ADKGIVCIDE FDKMNDQDRV 
     spMCM3  RGSSGVGLTA AVTTDKETGE RRLEAGAMVL ADRGVVCIDE FDKMSDIDRV 
     drMCM3  RGSSGVGLTA AVTTDQETGE RRLEAGAMVL GDRGVVCIDE FDKMSDMDRT 
     giMCM3  RGSSGVGLTA AVVIDGTTGE RRLDPGAAVL ADKGVLLIDE FDKVDADDRA 
 EcMCM3.pro  KGSSGVGLTA AVVLDKDTGE KRLEAGAMVL ADRGVVCIDE FDKMSDGDRV 
 scMCM4.pro  KGSSAVGLTA YITRDVDTKQ LVLESGALVL SDGGVCCIDE FDKMSDSTRS 
 dmMCM4.pro  RGSSAVGLTA YVTKDPETRQ LVLQTGALVL ADNGVCCIDE FDKMNDSTRS 
 xlMCM4.pro  KGSSAVGLTA YVMKDPETRQ LVLQTGALVL SDNGICCIDE FDKMNESTRS 
 hsMCM4.pro  KGSSAVGLTA YVMKDPETRQ LVLQTGALVL SDNGICCIDE FDKMNESTRS 
     atMCM4  RGSSAVGLTA YVAKDPETGE TVLESGALVL SDRGICCIDE FDKMSDSARS 
     spMCM4  KGSSAVGLTA YITRDQDTKQ LVLESGALVL SDGGICCIDE FDKMSDATRS 
     drMCM4  KGSSAVGLTA YVMKDPETRQ LVLQTGALVL SDNGICCIDE FDKMSDNTRS 
     giMCM4  KGSSQAGLTA TVSRHPETHE FYLDPGALLL SDGGICCLDE FDKSSEDVRS 
 EcMCM4.pro  RGSSAVGLTA SVAKDPDTGQ FILESGALVL SDNGICCIDE FDKMSDSTRS 
 scMCM5.pro  KGSSAAGLTA SVQRDPMTRE FYLEGGAMVL ADGGVVCIDE FDKMRDEDRV 
 dmMCM5.pro  KGSSAAGLTA SVMKDPQTRN FVMEGGAMVL ADGGVVCIDE FDKMREDDRV 
 xlMCM5.pro  KGSSAAGLTA SVMRDPVSRN FIMEGGAMVL ADGGVVCIDE FDKMREDDRV 
 hsMCM5.pro  KGSSAAGLTA SVMRDPSSRN FIMEGGAMVL ADGGVVCIDE FDKMREDDRV 
     atMCM5  KGSSAAGLTA SVIRDSSTRE FYLEGGAMVL ADGGVVCIDE FDKMRPEDRV 
     spMCM5  KGSSAAGLTA SIQRDSVTRE FYLEGGAMVL ADGGIVCIDE FDKMRDEDRV 
     drMCM5  KGSSAAGLTA SVLRDPTTRG FVMEGGAMVL ADGGVVCIDE FDKMREDDRV 
     giMCM5  KSTSAVGLTA GVMRDKATSE FFLEGGALVL ADKGIVCIDE LDKMNETDRV 
 EcMCM5.pro  KGSSAAGLTA SVIRDS.GGE FYLEGGALVL ADNGICCIDE FDKMDEHDRV 
 scMCM6.pro  KASSAAGLTA AVVRDEEGGD YTIEAGALML ADNGICCIDE FDKMDISDQV 
 dmMCM6.pro  KASSAAGLTA AVVRDEESFD FVIEAGALML ADNGICCIDE FDKMDQRDQV 
xlMCM6_.pro  KASSAAGLTA AVVKDEESHE FVIEAGALML ADNGVCCIDE FDKMDLKDQV 
 hsMCM6.pro  KASSAAGLTA AVVRDEESHE FVIEAGALML ADNGVCCIDE FDKMDVRDQV 
     atMCM6  KSSSAAGLTA TVAKEPETGE FCIEAGALML ADNGICCIDE FDKMDIKDQV 
     spMCM6  KASSAAGLTA AVVKDEETGD FTIEAGALML ADNGICAIDE FDKMDLSDQV 
     drMCM6  KASSAAGLTA AVVRDEESHE FVIEAGALML ADNGVCCIDE FDKMETRDQV 
     giMCM6  KSSTAAGLTA AVVTDPDTGE YTVEAGALIR ADGGLCLIDE FEKISVTDQT 
 EcMCM6.pro  KSSSAAGLTA SVVKDGETGE FTIEAGALML SDTGVCCIDE FDKMNVKDQV 
 scMCM7.pro  KGSSGVGLTA AVMKDPVTDE MILEGGALVL ADNGICCIDE FDKMDESDRT 
 dmMCM7.pro  RGSSGVGLTA AVMKDPLTGE MTLEGGALVL ADQGVCCIDE FDKMADQDRT 
 xlMCM7.pro  RGSSGVGLTA AVMKDPVTGE MTLEGGALVL ADQGVCCIDE FDKMMDSDRT 
 hsMCM7.pro  RGSSGVGLTA AVLRDSVSGE LTLEGGALVL ADQGVCCIDE FDKMAEADRT 
     atMCM7  KGSSGVGLTA AVMRDQVTNE MVLEGGALVL ADMGICAIDE FDKMDESDRT 
     spMCM7  RGSSGVGLTA AVMRDPVTDE MVLEGGALVL ADNGICCIDE FDKMDESDRT 
     drMCM7  RGSSGVGLTA AVMRDPVTGE MTLEGGALVL ADLGVCCIDE FDKMADADRT 
     giMCM7  RGASGAGLTT AAIRIPGTTD YSLEGGALVI ADQGVCALDE LDKLEEADRT 
 ECMCM7.pro  KGSSGVGLTA SVSKDPITGE MVLEGGALVL ADGGICCIDE LDKMNEVDRV 


   SsoPfMCM  VIHEALEQQT ISISKAGITA TLNARTTVIA AANPKQGRFN RMKNPFEQID 
 ssoMCM.pro  AIHEAMEQQT VSIAKAGIVA KLNARAAVIA AGNPKFGRYI SERPVSDNIN 
  pfMCM.pro  VIHEALEQQT ISISKAGITA TLNARTTVIA AANPKQGRFN RMKNPFEQID 
  mtMCM.pro  AIHEALEQQT ISIAKAGIMA TLNSRCSVLA AANPKFGRFD SYKSIAEQID 
      apMCM  VIHEAMEQQT VSIAKAGIKA TLSARASLLA AGNPKFGYYD PSRSFVDNVD 
 scMCM2.pro  SIHEAMEQQS ISISKAGIVT TLQARCSIIA AANPNGGRYN STLPLAQNVS 
 dmMCM2.pro  SIHEAMEQQS ISISKAGIVT SLQARCTVIA AANPIGGRYD PSMTFSENVN 
 xlMCM2.pro  SIHEAMEQQS ISISKAGIVT SLQARCTVIA ASNPIGGRYD PSLTFSENVD 
 hsMCM2.pro  SIHEAMEQQS ISISKAGIVT SLQARCTVIA AANPIGGRYD PSLTFSENVD 
     atMCM2  SIHEAMEQQS ISISKAGIVT SLQARCSVIA AANPVGGRYD SSKSFAQNVE 
     spMCM2  SIHEAMEQQS ISISKAGIVT TLQARCTIIA AANPIGGRYN TTIPFNQNVE 
     drMCM2  SIHEAMEQQS ISISKAGIVT SLQARCTVIA AANPIGGRYD PSLTFSENVD 
     giMCM2  ALHQAMEQQT VSVAKAGIIS TLEARAGIIA AANPVSGQYV SSLPVTCNLN 
 EcMCM2.pro  SIHEAMEQQS ISISKAGIVA TLHARCSVIA AANPMRGRYN GSLTFAQNVN 
 scmcm3.pro  AIHEVMEQQT VTIAKAGIHT TLNARCSVIA AANPVFGQYD VNRDPHQNIA 
 dmMCM3.pro  AIHEVMEQGR VTISKAGIHA SLNARCSVLA AANPVYGRYD QYKTPMENIG 
 xlMCM3.pro  AIHEVMEQGR VTIAKAGIQA RLNARCSVLA AANPVYGRYD QYRTPMENIG 
 hsMCM3.pro  AIHEVMEQGR VTIAKAGIHA RLNARCSVLA AANPVYGRYD QYKTPMENIG 
     atMCM3  AIHEVMEQQT VTIAKAGIHA SLNARCSVVA AANPIYGTYD RSLTPTKNIG 
     spMCM3  AIHEVMEQQT VTIAKAGIHT SLNARCSVIA AANPIYGQYD IRKDPHQNIA 
     drMCM3  AIHEVMEQGR VTIAKAGIHA RLNARCSVLA AANPVYGRYD QYKTPMENIG 
     giMCM3  LLHEALEQQS ISISKAGLHC TLNARCSVLA AANPVYGFFD PKRSFAENIA 
 EcMCM3.pro  AIHEVMEQQT VTIAKAGIHT TLNARCSVLA AANPIWGQYK ESRPPQDNVR 
 scMCM4.pro  VLHEVMEQQT ISIAKAGIIT TLNARSSILA SANPIGSRYN PNLPVTENID 
 dmMCM4.pro  VLHEVMEQQT LSIAKAGIIC QLNARTSILA AANPAESQWN KRKNIIDNVQ 
 xlMCM4.pro  VLHEVMEQQT LSIAKAGIIC QLNARTSVLA AANPVESQWN PKKTTIENIQ 
 hsMCM4.pro  VLHEVMEQQT LSIAKAGIIC QLNARTSVLA AANPIESQWN PKKTTIENIQ 
     atMCM4  MLHEVMEQQT VSIAKAGIIA SLNARTSVLA CANPSGSRYN PRLSVIENIH 
     spMCM4  ILHEVMEQQT VTVAKAGIIT TLNARTSILA SANPIGSKYN PDLPVTKNID 
     drMCM4  VLHEVMEQQT LSIAKAGIIC QLNARTSILA AANPVESQWN PKKTTIENIQ 
     giMCM4  SLHEVMEHGQ LSIAKAGILA TLSAKTSILA AANPIDSCYN PKRTVVQNLN 
 EcMCM4.pro  VLHEVMEQQT VSVAKAGIIT TLNARCSILA SCNPIESKYN PRKSIVENIN 
 scMCM5.pro  AIHEAMEQQT ISIAKAGITT VLNSRTSVLA AANPIYGRYD DLKSPGDNID 
 dmMCM5.pro  AIHEAMEQQT ISIAKAGITT TLNSRCSVLA AANSIFGRWD DTK.GEENID 
 xlMCM5.pro  AIHEAMEQQT ISIAKAGITT TLNSRCSVLA AANSVYGRWD DTK.GEENID 
 hsMCM5.pro  AIHEAMEQQT ISIAKAGITT TLNSRCSVLA AANSVFGRWD ETK.GEDNID 
     atMCM5  AIHEAMEQQT ISIAKAGITT VLNSRTSVLA AANPPSGRYD DLKTAQDNID 
     spMCM5  AIHEAMEQQT ISIAKAGITT ILNSRTSVLA AANPIFGRYD DMKTPGENID 
     drMCM5  AIHEAMEQQT ISIAKAGITT TLNSRCSVLA AANSVFGRWD DTK.GEDNID 
     giMCM5  ALHEAMEQGS ISISKAGIST TLNARTSILA AANPTLGRFD DFQKAADQID 
 EcMCM5.pro  AIHEAMEQQT ISIAKAGITT MLNTRTSILA AANPVFGRYD DYKTPDENIE 
 scMCM6.pro  AIHEAMEQQT ISIAKAGIHA TLNARTSILA AANPVGGRYN RKLSLRGNLN 
 dmMCM6.pro  AIHEAMEQQT ISIARAGVRA TLNARTSILA AANPINGRYD RSKSLQQNIQ 
xlMCM6_.pro  AIHEAMEQQT ISITKAGVKA TLNARTSILA AANPVGGRYE RSKSLKHNVN 
 hsMCM6.pro  AIHEAMEQQT ISITKAGVKA TLNARTSILA AANPISGHYD RSKSLKQNIN 
     atMCM6  AIHEAMEQQT ISITKAGIQA TLNARTSILA AANPVGGRYD KSKPLKYNVN 
     spMCM6  AIHEAMEQQT ISIAKAGIQA TLNARTSILA AANPIGGRYN RKTTLRNNIN 
     drMCM6  AIHEAMEQQT ISITKAGVKA TLNARTSILA AANPVSGRYD RSKSLKQNVN 
     giMCM6  ALHECLEQQS VSINKAGISI TLKAKTPVLA AMNPIGSRYQ RNKSLKNNIN 
 EcMCM6.pro  SIHEAMEQQT ITISKAGINA TLNARSSILA AANPIKGRYD KKKTLRQNIN 
 scMCM7.pro  AIHEVMEQQT ISISKAGINT TLNARTSILA AANPLYGRYN PRLSPLDNIN 
 dmMCM7.pro  AIHEVMEQQT ISIAKAGIMT TLNARVSILA AANPAFGRYN PRRTVEQNIQ 
 xlMCM7.pro  AIHEVMEQQT ISIAKAGIMT TLNARCSILA AANPAYGRYN PKKTVEQNIQ 
 hsMCM7.pro  AIHEVMEQQT ISIAKAGILT TLNARCSILA AANPAYGRYN PRRSLEQNIQ 
     atMCM7  AIHEVMEQQT VSIAKAGITT SLNARTAVLA AANPAWGRYD LRRTPAENIN 
     spMCM7  AIHEVMEQQT ISISKAGITT TLNARTSILA AANPLYGRYN PKVAPIHNIN 
     drMCM7  AIHEVMEQQT ISIAKAGIMT SLNARCSILA AANPAYGRYN PRKSIEQNIQ 
     giMCM7  AIYEVMEQGT ISVAKAGITA TLNARATVVA AANPKFSIWD PSISVASNIN 
 ECMCM7.pro  SIHEVMEQQS VSISKAGINT SLNARCCVLG AANPVKGKYD TRQSIEHNIG 


   SsoPfMCM  LPPTLLSRFD LIFVLID.EP DDKIDSEVAR HILRVRRGE. .......... 
 ssoMCM.pro  LPPTILSRFD LIFILKD.QP GE.QDRELAN YILDVHSGK. .......... 
  pfMCM.pro  LPPTLLSRFD LIFVLID.EP DDKIDSEVAR HILRVRRGE. .......... 
  mtMCM.pro  LPSTILSRFD LIFVVED.KP DEEKDRELAR HILKTHKED. .......... 
      apMCM  LPAPIISRFD LIFVVRD.VI ERSRDEMLAS YVLETHTN.. .......... 
 scMCM2.pro  LTEPILSRFD ILCVVRD.LV DEEADERLAT FVVDSHVRSH PENDEDREG. 
 dmMCM2.pro  LSEPILSRFD VLCVVKD.EF DPMQDQQLAK FVVHSHMKHH PSEEE..... 
 xlMCM2.pro  LTEPIVSRFD ILCVVRD.TV DPVQDEMLAR FVVSSHIKHH PSSKD...I. 
 hsMCM2.pro  LTEPIISRFD ILCVVRD.TV DPVQDEMLAR FVVGSHVRHH PSNKEEEGL. 
     atMCM2  LTDPILSRFD ILCVVKD.VV DPVTDEMLAE FVVNSHFKSQ PKGGKME.D. 
     spMCM2  LTEPILSRFD ILQVVKD.TV NPEIDEQLAN FVVSSHIRSH PAFDPN..M. 
     drMCM2  LTEPIISRFD VLCVVRD.TV DPVQDEMLAR FVVGSHIKHH PSNKEG.... 
     giMCM2  IGDALMSRFD LICVVKD.MV NYETDLAMSK FIVQQHCRAH PYVGEAIDYL 
 EcMCM2.pro  LSDPIISRFD ILCVVKD.AI DAGEDEKTAK FVIESHEGGE EKPDG..... 
 scmcm3.pro  LPDSLLSRFD LLFVVTD.DI NEIRDRSISE HVLRTHRYLP PGYLEGEPVR 
 dmMCM3.pro  LQDSLLSRFD LLFVMLD.VI DSDVDQMISD HVVRMHRYRN PKEADGEPL. 
 xlMCM3.pro  LQDSLLSRFD LLFIVLD.KM DADNDQEIAD HVLRMHRYRT PGEQDGYAL. 
 hsMCM3.pro  LQDSLLSRFD LLFIMLD.QM DPEQDREISD HVLRMHRYRA PGEQDGDAM. 
     atMCM3  LPDSLLSRFD LLFIVLD.QM DAGIDSMISE HVLRMHRYKN DRGEAGPDG. 
     spMCM3  LPDSMLSRFD LLFIVTD.DI DDKKDRALSE HVLRMHRYLP PGVEPGTPVR 
     drMCM3  LQDSLLSRFD LLFIMLD.QM DPEQDREISD HVLRMHRYRD PHEQDGTAL. 
     giMCM3  LPDSLLSRYD LVFLVRD... DHTMDAKIAS HVLLNHMTSM GLDALKAAQE 
 EcMCM3.pro  LPESLLTRFD LIFVTLD.KS NTDIDQLVSG HVLRMHMLTQ GYEEEG.... 
 scMCM4.pro  LPPPLLSRFD LVYLVLD.KV DEKNDRELAK HLTNLYLEDK P......... 
 dmMCM4.pro  LPHTLLSRFD LIFLVLD.PQ DEIFDKRLAS HLVSLYYVT. .......... 
 xlMCM4.pro  LPHTLLSRFD LIFLMLD.PQ DEAYDRRLAH HLVALYYQS. .......... 
 hsMCM4.pro  LPHTLLSRFD LIFLMLD.PQ DEAYDRRLAH HLVALYYQS. .......... 
     atMCM4  LPPTLLSRFD LIYLILD.KP DEQTDRRLAK HIVALHFEN. .......... 
     spMCM4  LPPTLLSRFD LVYLILD.RV DETLDRKLAN HIVSMYMEDT P......... 
     drMCM4  LPHTLLSRFD LIFLMLD.PQ DEAYDRRLAH HLVSLYYQS. .......... 
     giMCM4  LPPSLLSRFD LIYLLLDNRH DTEADRALAS WLVSMYISSG QAEHSG.... 
 EcMCM4.pro  LPPTLLSRFD VVCLMID.RC DEFYDRTIGD HIVSLYSEE. .......... 
 scMCM5.pro  FQTTILSRFD MIFIVKD.DH NEERDISIAN HVINIHTGNA .......... 
 dmMCM5.pro  FMPTILSRFD MIFIVKD.IH DESRDITLAK HIINVHLS.. .......... 
 xlMCM5.pro  FMPTILSRFD MIFIVKD.EH NEQRDMTLAK HVMNVHLS.. .......... 
 hsMCM5.pro  FMPTILSRFD MIFIVKD.EH NEERDVMLAK HVITLHVS.. .......... 
     atMCM5  LQTTILSRFD LIFIVKD.IR KYSQDKEIAS HIIRVHAS.. .......... 
     spMCM5  FQSTILSRFD MIFIVKD.EH DETKDRNIAR HVINLHT... .......... 
     drMCM5  FMPTILSRFD MIFIIKD.HH DQQRDMTLAR HVMNVHLS.. .......... 
     giMCM5  FSVTILTRFD LVFMLKD.KQ SPERDAMIVN KIARIAAGER .......... 
 EcMCM5.pro  FGATILSRFD CIFILKD.KH G.PNDIILAK HVLSVHQNKA REDNECQNG. 
 scMCM6.pro  MTAPIMSRFD LFFVILD.DC NEKIDTELAS HIVDLHMK.. .......... 
 dmMCM6.pro  LSAPIMSRFD LFFILVD.EC NEVVDYAIAR KIVDLHSN.. .......... 
xlMCM6_.pro  LSAPIMSRFD LFFILVD.EC NEVTDYAIAR RIVDLHAR.. .......... 
 hsMCM6.pro  LSAPIMSRFD LFFILVD.EC NEVTDYAIAR RIVDLHSR.. .......... 
     atMCM6  LPPAILSRFD LVYVMID.DP DEVTDYHIAH HIVRVHQK.. .......... 
     spMCM6  MSAPIMSRFD LFFVVLD.EC NESVDRHLAK HIVDIHRL.. .......... 
     drMCM6  LTAPIMSRFD LFFILVD.DC NEVTDYAIAR RIVDLHSR.. .......... 
     giMCM6  ISQPILSRFD LAFVLLD.EP NKEVDNFVAS RIITMQVLRN TAYQYAKEIN 
 EcMCM6.pro  LSAPVMSRFD LYFVLID.DA DPENDRNVAT HVLNSHAS.. .......... 
 scMCM7.pro  LPAALLSRFD ILFLMLD.IP SRDDDEKLAE HVTYVHMHNK .......... 
 dmMCM7.pro  LPAALLSRFD LLWLIQD.KP DRDNDLRLAK HITYVHSHSK .......... 
 xlMCM7.pro  LPAALLSRFD LLWLIQD.KP DRDNDLRLAQ HITYVHQHSK .......... 
 hsMCM7.pro  LPAALLSRFD LLWLIQD.RP DRDNDLRLAQ HITYVHQHSR .......... 
     atMCM7  LPPALLSRFD LLWLILD.RA DMDSDLELAK HVLHVHQTEE .......... 
     spMCM7  LPAALLSRFD ILFLILD.TP SRETDEHLAQ HVTYVHMHNE .......... 
     drMCM7  LPAALLSRFD LLWLIQD.RP DAESDLRLAQ HITYVHQHCR .......... 
     giMCM7  IPEALISRFD ILFVIRD.KI HEEEDMNLSL HVANLHKHAY DMYSAG.... 
 ECMCM7.pro  LPCALLSRFD VVAILRD.EP NLEKDESLAN HITSIHLHEE .......... 


   SsoPfMCM  .......... .......... .......... .......... .......... 
 ssoMCM.pro  .......... .......... .......... .......... .......... 
  pfMCM.pro  .......... .......... .......... .......... .......... 
  mtMCM.pro  .......... .......... .......... .......... .......... 
      apMCM  .......... .......... .......... .......... .......... 
 scMCM2.pro  .......... .......... .......... .......... .......... 
 dmMCM2.pro  .......... .......... .......... .......... .......... 
 xlMCM2.pro  .......... .......... .......... .......... .......... 
 hsMCM2.pro  .......... .......... .......... .......... .......... 
     atMCM2  .......... .......... .......... .......... .......... 
     spMCM2  .......... .......... .......... .......... .......... 
     drMCM2  .......... .......... .......... .......... .......... 
     giMCM2  TMYREEIGQL EARLQALEQ. .......... .......... ........PE 
 EcMCM2.pro  .......... .......... .......... .......... .......... 
 scmcm3.pro  ERLNLSLAVG EDADINPEE. .......... .......... ........HS 
 dmMCM3.pro  .SMGSSYADS LS........ .......... .......... .......... 
 xlMCM3.pro  .PLGCSVEIF ATDD...... .......... .......... .......... 
 hsMCM3.pro  .PLGSAVDIL ATDD...... .......... .......... .......... 
     atMCM3  .SLP...... .......... .......... .......... .......... 
     spMCM3  DSLNSVLNVG ATN....... .......... .......... .......... 
     drMCM3  .ALGGTIDAL ATED...... .......... .......... .......... 
     giMCM3  QRKTLEQGIE ESLAELTKQG THVIPGDNCV DNYIRNKLAH DEESSVGDTP 
 EcMCM3.pro  ..MG...... .......... .......... .......... .......... 
 scMCM4.pro  .......... .......... .......... .......... .......... 
 dmMCM4.pro  .......... .......... .......... .......... .......... 
 xlMCM4.pro  .......... .......... .......... .......... .......... 
 hsMCM4.pro  .......... .......... .......... .......... .......... 
     atMCM4  .......... .......... .......... .......... .......... 
     spMCM4  .......... .......... .......... .......... .......... 
     drMCM4  .......... .......... .......... .......... .......... 
     giMCM4  .......... .......... .......... .......... .......... 
 EcMCM4.pro  .......... .......... .......... .......... .......... 
 scMCM5.pro  .......... .......... .......... .......... .......... 
 dmMCM5.pro  .......... .......... .......... .......... .......... 
 xlMCM5.pro  .......... .......... .......... .......... .......... 
 hsMCM5.pro  .......... .......... .......... .......... .......... 
     atMCM5  .......... .......... .......... .......... .......... 
     spMCM5  .......... .......... .......... .......... .......... 
     drMCM5  .......... .......... .......... .......... .......... 
     giMCM5  .......... .......... .......... .......... .......... 
 EcMCM5.pro  .......... .......... .......... .......... .......... 
 scMCM6.pro  .......... .......... .......... .......... .......... 
 dmMCM6.pro  .......... .......... .......... .......... .......... 
xlMCM6_.pro  .......... .......... .......... .......... .......... 
 hsMCM6.pro  .......... .......... .......... .......... .......... 
     atMCM6  .......... .......... .......... .......... .......... 
     spMCM6  .......... .......... .......... .......... .......... 
     drMCM6  .......... .......... .......... .......... .......... 
     giMCM6  .......... .......... .......... .......... .......... 
 EcMCM6.pro  .......... .......... .......... .......... .......... 
 scMCM7.pro  .......... .......... .......... .......... .......... 
 dmMCM7.pro  .......... .......... .......... .......... .......... 
 xlMCM7.pro  .......... .......... .......... .......... .......... 
 hsMCM7.pro  .......... .......... .......... .......... .......... 
     atMCM7  .......... .......... .......... .......... .......... 
     spMCM7  .......... .......... .......... .......... .......... 
     drMCM7  .......... .......... .......... .......... .......... 
     giMCM7  .......... .......... .......... .......... .......... 
 ECMCM7.pro  .......... .......... .......... .......... .......... 


   SsoPfMCM  ........SE V......... .......... .......... .......... 
 ssoMCM.pro  ........S. .......... .......... .......... .......... 
  pfMCM.pro  ........SE V......... .......... .......... .......... 
  mtMCM.pro  ........H. .......... .......... .......... .......... 
      apMCM  ........VE L......... .......... .......... .......... 
 scMCM2.pro  EELKNNGESA IEQGEDEINE .......... .......... .......... 
 dmMCM2.pro  .......QPE LEEP...... .......... .......... .......... 
 xlMCM2.pro  ANGD...AAE FALP...... .......... .......... .......... 
 hsMCM2.pro  ANGS...AAE PAMP...... .......... .......... .......... 
     atMCM2  SDPE...DGI QGSS...... .......... .......... .......... 
     spMCM2  DVLK...KVP TETG...I.. .......... .......... .......... 
     drMCM2  GVAG...LEE VVLP...... .......... .......... .......... 
     giMCM2  DNQENTDASK AVRDEIDQLS GRYNRIVQTL TNLFGVDHTE AILGRGLVVD 
 EcMCM2.pro  .FD....PKR MMMG...... .......... .......... .......... 
 scmcm3.pro  NSGAGVENEG EDDEDHVFEK .......... .......... .......... 
 dmMCM3.pro  ....FVSSSE EKKDTEVYEK .......... .......... .......... 
 xlMCM3.pro  ....PNASDV TDQELQIYEK .......... .......... .......... 
 hsMCM3.pro  ....PNFSQE DQQDTQIYEK .......... .......... .......... 
     atMCM3  ......YARE DNAESEMFVK .......... .......... .......... 
     spMCM3  AAGVSTENVE QEVETPVWET .......... .......... .......... 
     drMCM3  ....PDATQE EEEELQVYEK .......... .......... .......... 
     giMCM3  GRGGYYDMYK DQELTFDGKE LIEFLKNTNQ RSATTQGNSG TAAGSSMPLS 
 EcMCM3.pro  .......... .......... .......... .......... .......... 
 scMCM4.pro  ........EH ISQD...... .......... .......... .......... 
 dmMCM4.pro  ........RH EEED...... .......... .......... .......... 
 xlMCM4.pro  ........EE QMKE...... .......... .......... .......... 
 hsMCM4.pro  ........EE QAEE...... .......... .......... .......... 
     atMCM4  ........AE SAQE...... .......... .......... .......... 
     spMCM4  ........EH ATDM...... .......... .......... .......... 
     drMCM4  ........EE QIEE...... .......... .......... .......... 
     giMCM4  .........H LSSKNTAAAT .......... .......... .......... 
 EcMCM4.pro  ........TQ R..K...... .......... .......... .......... 
 scMCM5.pro  .......NAM QNQQ...... .......... .......... .......... 
 dmMCM5.pro  .......SNK SAPS...... .......... .......... .......... 
 xlMCM5.pro  .......ART QS........ .......... .......... .......... 
 hsMCM5.pro  .......ALT QT........ .......... .......... .......... 
     atMCM5  .......ANK FS........ .......... .......... .......... 
     spMCM5  .......NLQ ESSE...... .......... .......... .......... 
     drMCM5  .......AQT QT........ .......... .......... .......... 
     giMCM5  .......PAS VASH...... .......... .......... .......... 
 EcMCM5.pro  LHDDQ..EEQ ISGS...... .......... .......... .......... 
 scMCM6.pro  ........RD EA........ .......... .......... .......... 
 dmMCM6.pro  ........IE ES........ .......... .......... .......... 
xlMCM6_.pro  ........NE ES........ .......... .......... .......... 
 hsMCM6.pro  ........IE ES........ .......... .......... .......... 
     atMCM6  ........HE AA........ .......... .......... .......... 
     spMCM6  ........RD DA........ .......... .......... .......... 
     drMCM6  ........IE NS........ .......... .......... .......... 
     giMCM6  .....PENNL SQPINIDHLT .......... .......... .......... 
 EcMCM6.pro  ........VT DSGV...... .......... .......... .......... 
 scMCM7.pro  ........QP DLDF...... .......... .......... .......... 
 dmMCM7.pro  ........QP PTRV...... .......... .......... .......... 
 xlMCM7.pro  ........QP PSQF...... .......... .......... .......... 
 hsMCM7.pro  ........QP PSQF...... .......... .......... .......... 
     atMCM7  ........SP ALGF...... .......... .......... .......... 
     spMCM7  ........QP KMDF...... .......... .......... .......... 
     drMCM7  ........QP PTHF...... .......... .......... .......... 
     giMCM7  .......VSD AQS....... .......... .......... .......... 
 ECMCM7.pro  ........P. .......... .......... .......... .......... 


   SsoPfMCM  .......... .........V AP........ .......... KIPHEILRKY 
 ssoMCM.pro  .......... .........T KN........ .......... IIDIDTLRKY 
  pfMCM.pro  .......... .........V AP........ .......... KIPHEILRKY 
  mtMCM.pro  .......... .........M PF........ .......... EIDPELLRKY 
      apMCM  .......... .........F KP........ .......... EIDPDLLRKY 
 scMCM2.pro  .......... .....QLNAR QRRLQRQRKK EE.....EIS PIPQELLMKY 
 dmMCM2.pro  .......... .......QLK T......... ........VD EIPQDLLRQY 
 xlMCM2.pro  .......... .......NTF G......... ........VE ALPQEVLKKY 
 hsMCM2.pro  .......... .......NTY G......... ........VE PLPQEVLKKY 
     atMCM2  .......... .......GST D......... ........PE VLPQNLLKKY 
     spMCM2  .......... .......DAK .......... .......... PIPQDLLRKY 
     drMCM2  .......... .......NTF D......... ........VP PIPQELLRKY 
     giMCM2  SDYPEFIDGE LSSRQIVDLI LGATDATGDR ANIGPKHNNY ILPQTFLTRY 
 EcMCM2.pro  .......... .......... .......... .......... ...HELLRKY 
 scmcm3.pro  .......... .....FNPLL QAGAKLAKNK GNYNGTEIPK LVTIPFLRKY 
 dmMCM3.pro  .......... .....YDALL HGKSRL..RH E........K ILSVEFMRKY 
 xlMCM3.pro  .......... .....HDNLL HG.PRK..NK S........K IVSMQFIRKY 
 hsMCM3.pro  .......... .....HDNLL HG.TKK..KK E........K MVSAAFMKKY 
     atMCM3  .......... .....YNQTL HGKKKRGQTH D........K TLTIKFLKKY 
     spMCM3  .......... .....FSSLL HANARTKKKE .......... LLNINFVRKY 
     drMCM3  .......... .....HNPLL HG.SKK..NK D........R VVSKAFMRKY 
     giMCM3  FDLMSPLYFQ GANDEIHQIY TEKLERTWNS DVYTVNRARA LLSHGFLRDI 
 EcMCM3.pro  .......... .......... .......... .......... .VKQEVFRAY 
 scMCM4.pro  .......... .......... .......... .........D VLPVEFLTMY 
 dmMCM4.pro  .......... .......... .......... .........T MFDMSVLRDY 
 xlMCM4.pro  .......... .......... .......... .........E HLDMAVLKDY 
 hsMCM4.pro  .......... .......... .......... .........E LLDMAVLKDY 
     atMCM4  .......... .......... .......... .........E AIDITTLTTY 
     spMCM4  .......... .......... .......... .........E VFSVEFLTSY 
     drMCM4  .......... .......... .......... .........E HLDMAVLKDY 
     giMCM4  .......... .....P.... .......... .........D AWDPQVLRQY 
 EcMCM4.pro  .......... .......... .......... .........E YIDADLLKAY 
 scMCM5.pro  .......... .......EEN G......... .........S EISIEKMKRY 
 dmMCM5.pro  .......... .......EPA E......... .........G EISLSTFKKY 
 xlMCM5.pro  .......... .......SSV E......... .........G EVDLNTLKKY 
 hsMCM5.pro  .......... .......QAV E......... .........G EIDLAKLKKF 
     atMCM5  .......... .......DEN T......... .........D SKEDNWLKRY 
     spMCM5  .......... .......TLA I......... .........G EIPFDKFRRY 
     drMCM5  .......... .......EGV E......... .........G EIPLATLKKY 
     giMCM5  .......... .......QEQ N......... .........P MFTQSFLKKY 
 EcMCM5.pro  .......... .......DRS P......... .........D IIPIHTIKRY 
 scMCM6.pro  .......... .......... .......... .......IEP PFSAEQLRRY 
 dmMCM6.pro  .......... .......... .......... .......VER AYTREEVLRY 
xlMCM6_.pro  .......... .......... .......... .......IER VYSIEDIQRY 
 hsMCM6.pro  .......... .......... .......... .......IDR VYSLDDIRRY 
     atMCM6  .......... .......... .......... .......LSP EFTTVQLKRY 
     spMCM6  .......... .......... .......... .......MQP EFSTEQLQRY 
     drMCM6  .......... .......... .......... .......VDR VYSLDEIRRY 
     giMCM6  .......... .....QEERY AMEYCQNVGS LLNLGGEPQV PYPFKIIQLY 
 EcMCM6.pro  .......... .......... .......... .......LAS YFTREQVKLY 
 scMCM7.pro  .......... .......... .......... .........T PVEPSKMREY 
 dmMCM7.pro  .......... .......... .......... .........K ALDMNLMRRY 
 xlMCM7.pro  .......... .......... .......... .........Q PMDMKLMRRY 
 hsMCM7.pro  .......... .......... .......... .........E PLDMKLMRRY 
     atMCM7  .......... .......... .......... .........E PLEPNILRAY 
     spMCM7  .......... .......... .......... .........E PLDPNMIRHY 
     drMCM7  .......... .......... .......... .........T PIDMKLMRRY 
     giMCM7  .......... .......... .......... ........TK ILTEKELQAY 
 ECMCM7.pro  .......... .......... .......... .........E SIPYDKIRLI 


   SsoPfMCM  IAYARKN..I HPVISEEAME EIEKYYVRMR KSVK....KT KGEEEGIPPI 
 ssoMCM.pro  IAYARKY..V TPKITSEAKN LITDFFVEMR KKSS....ET P.D....SPI 
  pfMCM.pro  IAYARKN..I HPVISEEAME EIEKYYVRMR KSVK....KT KGEEEGIPPI 
  mtMCM.pro  IAYARKN..V RPVLTDEAMQ VLEDFYVSMR ASAA....DE D......SPV 
      apMCM  IAFARKH..V KPRLTPQAKK LLKDFYVEMR SSAL....HH SSQE.GAKPV 
 scMCM2.pro  IHYARTK..I YPKLHQMDMD KVSRVYADLR RESI....ST GS.......F 
 dmMCM2.pro  IVYAKEN..I RPKLTNIDED KIAKMYAQLR QESF....AT GS.......L 
 xlMCM2.pro  IMYAKEK..I RPKLNQMDQD KVAKMYSDLR KESM....AT GS.......I 
 hsMCM2.pro  IIYAKER..V HPKLNQMDQD KVAKMYSDLR KESM....AT GS.......I 
     atMCM2  LTYSKLY..V FPKLGELDAK KLETVYANLR RESM....NG QG.......V 
     spMCM2  IHFAREK..V FPRLQQMDEE KISRLYSDMR RESL....AT GS.......Y 
     drMCM2  IIYAKER..V RPKLNQMDQD KVARIYSDLR KESM....AT GS.......I 
     giMCM2  IFYAR.M..M RPQLTKECQD IISKFYTNVR QMVT...... .TG.....CT 
 EcMCM2.pro  ILYARTN..V VPAFNDVDME KISSLYLELR KESL....PS G........L 
 scmcm3.pro  VQYAKER..V IPQLTQEAIN VIVKNYTDLR N......DDN ......TKKS 
 dmMCM3.pro  IHIAKC...M KPKLGEQACE AIANEYSRLR SQ.....EAD ETDV..ARTQ 
 xlMCM3.pro  IHVAKL...I KPVLTSEAAD YISQEYAKIR NH.....DQI NNGS..ARTM 
 hsMCM3.pro  IHVAKI...I KPVLTQESAT YIAEEYSRLR SQ.....DSM SSDT..ARTS 
     atMCM3  IHYAKHR..I TPKLTDEASE RIAEAYADLR N......AGS DTKT..GGTL 
     spMCM3  IQYAKSR..I HPILNQATAE YITNIYCGLR N......DDL QGNQ..RRTS 
     drMCM3  IHVAKA...I SPVLTQDAAN HIAEEYSRLR NQ.....EQL GSDI..ARTS 
     giMCM3  IKYARSLNRS GPYMSERAVR QVSKCYTDLR QRAVN....A RRHP..PN.I 
 EcMCM3.pro  IRYCRQ...K KPVLSREAAG LIAREYTSLR QS.....KDR K.....EQIV 
 scMCM4.pro  ISYAKEH..I HPIITEAAKT ELVRAYVGMR KMGD.DSRSD EKR......I 
 dmMCM4.pro  IAYAREH..L SPTLSDEAQQ RLIQAYVDMR KVG.....AG RGQ......I 
 xlMCM4.pro  IAYARTY..V NPRLSEEASQ ALIEAYVSMR KIG.....SG RGM......V 
 hsMCM4.pro  IAYAHST..I MPRLSEEASQ ALIEAYVDMR KIG.....SS RGM......V 
     atMCM4  VSYARKN..I HPKLSDEAAE ELTRGYVELR KAGK.FAGSS KKV......I 
     spMCM4  ITYARNN..I NPVISEEAAK ELVNAYVGMR KLGE.DVRAS EKR......I 
     drMCM4  IAFARTT..V HPRLSEEASQ ALIEAYVDMR KIG.....SG RGM......V 
     giMCM4  IYFAQK...L SPVLSKSAQD ALLLSYNQLR SGS....YSA SGR......I 
 EcMCM4.pro  VREARR...I VPRLTPESMK MLTQSYVDLR QMD......N GKT......I 
 scMCM5.pro  ITYCRLK..C APRLSPQAAE KLSSNFVTIR KQLL....IN ELESTERSSI 
 dmMCM5.pro  IHYCRTH..C GPRLSEAAGE KLKSRYVLMR SGAG....QQ EKASDKRLSI 
 xlMCM5.pro  IAYCRAK..C GPRLSAEAAE KLKNRYILMR SGAR....EH ERETEKRSSI 
 hsMCM5.pro  IAYCRVK..C GPRLSAEAAE KLKNRYIIMR SGAR....QH ERDSDRRSSI 
     atMCM5  IQYCRAR..C HPRLSKDAAE NLQRKYVTIR MDMK....RR AHETGEAAPI 
     spMCM5  INYCRHK..C APNLDAEAAE KLSSQFVAIR KRVH....QS EQDSNSRSTI 
     drMCM5  IAYSRVK..C GPRLSAAAAE KLKNRYVLMR SGAK....EH ERETDRRVSI 
     giMCM5  IAYAQAT..C TPKLDQSSLE ILKAAYIRYR ADAL....KN S......SAI 
 EcMCM5.pro  VQYARSK..V FPTLSEAASK QLSRYYVNTR KEVR....QL EQSTLKRNAI 
 scMCM6.pro  IKYAR.T..F KPILTKEARS YLVEKYKELR KDDA....QG FSR....SSY 
 dmMCM6.pro  VTFAR.Q..F KPVISQEAGH MLVENYGHLR QRDT....GT SGR....STW 
xlMCM6_.pro  LLFAR.Q..F QPKITKEAEE FIVEQYRRLR QRDG....SG VAK....SSW 
 hsMCM6.pro  LLFAR.Q..F KPKISKESED FIVEQYKHLR QRDG....SG VTK....SSW 
     atMCM6  IAYAK.T..L KPKLSPEARK LLVESYVALR RGDT....TP GTR....VAY 
     spMCM6  IRYAR.T..F KPKLNTESCA EIVKKYKQLR MDDA....QG AGK....NSY 
     drMCM6  LLFAR.Q..F KPKISKESEE FIVEQYKRLR QRDG....SG VTK....SAW 
     giMCM6  LSLGR.T..I RPILQKDAID EISHQWVELR RRDVG...ST SRS......F 
 EcMCM6.pro  LRYAR.K..K TPRMTAEAKE MLIKRYVGIR QD......SL IHS....NNY 
 scMCM7.pro  IAYAKT...K RPVMSEAVND YVVQAYIRLR QDSKREMDSK FSF......G 
 dmMCM7.pro  INLCKR...K NPTIPDELTD YIVGAYVELR REAR....NQ KDM......T 
 xlMCM7.pro  ITMCKS...K QPAIPESLAD YLTAAYVEMR KEAR....TN KDM......T 
 hsMCM7.pro  IAMCRE...K QPMVPESLAD YITAAYVEMR REAW....AS KDA......T 
     atMCM7  ISAARR...L SPYVPAELEE YIATAYSSIR QE...EAKSN TPH......S 
     spMCM7  ISSARQ...Y RPVVPKDVCD YVTGAYVQLR QNQKRDEANE RQF......A 
     drMCM7  ISKCKQ...K QPVVPESLSD YITAAYVEMR KEAR....VS KDT......T 
     giMCM7  IAVAKN...L RPAVPQHLLD TYVMTYIQDR KERE...... .......... 
 ECMCM7.pro  IDEAKR...I NPVLPSHLSG KLTDAYVKAR KES....... .........P 


   SsoPfMCM  PITARQLEAL IRLSEAHARM RLS.PIVTRE DAREAIKLME YTLKQIAMD. 
 ssoMCM.pro  LITPRQLEAL IRISEAYAKM ALK.AEVTRE DAERAINIMR LFLESVGVDM 
  pfMCM.pro  PITARQLEAL IRLSEAHARM RLS.PIVTRE DAREAIKLME YTLKQIAMD. 
  mtMCM.pro  PITARQLEAL VRLSEASAKI KLK.EHVEAE DARKAIKLSQ ACLKQVGYDP 
      apMCM  PITTRQLEAL IRLTEAHARM SLK.QEATEE DAIAAIRIMT SVLQSIGLDL 
 scMCM2.pro  PITVRHLESI LRIAESFAKM RLS.EFVSSY DLDRAIKVVV DSFVDAQKVS 
 dmMCM2.pro  PITVRHIESV IRMSEAHARM HLR.ENVMEA DVSMAIRMML ESFIEAQKFS 
 xlMCM2.pro  PITVRHIESM IRMAEAHARM HLR.DYVVED DVNMAIRVML ESFIDTQKFS 
 hsMCM2.pro  PITVRHIESM IRMAEAHARI HLR.DYVIED DVNMAIRVML ESFIDTQKFS 
     atMCM2  SIATRHLESM IRMSEAHARM HLR.QYVTEE DVNMAIRVLL DSFISTQKFG 
     spMCM2  PITVRHLESA IRLSEAFAKM QLS.EFVRPS HIDKAIQVII DSFVNAQKMS 
     drMCM2  PITVRHIESM IRMAEAHARM HLR.DYVLED DVNMAIRVML ESFIDTQKFS 
     giMCM2  PITNRQIGTL FRLAEAHARL HLR.KSVTKD DGNFAIRLFS ALYVPQQKGA 
 EcMCM2.pro  PVTVRHVESI VRISEAFAKM RLS.RVVSVE DIDEAISVVL DSFMGAQKYS 
 scmcm3.pro  PITARTLETL IRLATAHAKV RLS.KTVNKV DAKVAANLLR FALLGEDIGN 
 dmMCM3.pro  PITARTLETL IRLSTAHARA RMS.KSVTID DAHAAIELVQ FAYFKKVLDK 
 xlMCM3.pro  PVTARALETM IRLSTAHAKV RMS.KTIERQ DAETALELVQ FAYFKKVLAK 
 hsMCM3.pro  PVTARTLETL IRLATAHAKA RMS.KTVDLQ DAEEAVELVQ YAYFKKVLEK 
     atMCM3  PITARTLETI IRLATAHAKM KLS.SEVTKA DAEAALKLMN FAIYHQELTE 
     spMCM3  PLTARTLETL IRLSTAHAKA RLS.SVVEVK DAKAAEKILR YALFREVVKP 
     drMCM3  PVTARTLETL IRLSTAHAKA RMS.KAVELV DTEVAVELVQ FAYFKKVLEK 
     giMCM3  PVTARILESL IRLATALTKL SFPPREVEPE DVIEAYILLV VCIYGEKEDS 
 EcMCM3.pro  SITPRMLETM IRLATANAKL RLS.DVVEYD DAECAVNLVK DSLFQKIVKP 
 scMCM4.pro  TATTRQLESM IRLAEAHAKM KLK.NVVELE DVQEAVRLIR SAIKDYATDP 
 dmMCM4.pro  SAYPRQLESL IRLSEAHAKV RLS.NQVELL DVEEAWRLHR EALKQSATDP 
 xlMCM4.pro  SAYPRQLESL IRRAEAHAKV RFS.NKVETI DVEEAKRLHR EALKQSATDP 
 hsMCM4.pro  SAYPRQLESL IRLAEAHAKV RLS.NKVEAI DVEEAKRLHR EALKQSATDP 
     atMCM4  TATPRQIESL IRLSEALARM RFS.EWVEKH DVDEAFRLLR VAMQQSATDH 
     spMCM4  TATTRQLESM IRLSEAHAKM HLR.NVVEVG DVLEAARLIK TAIKDYATDP 
     drMCM4  SAYPRQLESL IRLAEAHAKV RFS.GKVETI DVEEAKRLHR EALKQSATDP 
     giMCM4  TATPRQLMSL IRLAEARARI RFS.NFVTAN DILEVSRLMT RAMHLAMTDQ 
 EcMCM4.pro  TATTRQLESL IRLSEAHARM RFS.NTVEAK DVREAVRIIR ESLLMYAIDP 
 scMCM5.pro  PITIRQLEAI IRITESLAKL ELS.PIAQER HVDEAIRLFQ ASTMDAASQD 
 dmMCM5.pro  PITVRQLEAV IRISESLAKI RLQ.PFATDE HVNEALRLFQ VSTLDAAMTG 
 xlMCM5.pro  PITVRQLEAI VRISESLGKM KLQ.PFATET DVEEALRLFQ VSTLDAAMSG 
 hsMCM5.pro  PITVRQLEAI VRIAEALSKM KLQ.PFATEA DVEEALRLFQ VSTLDAALSG 
     atMCM5  PITVRQLEAI VRLSESLAKM RLS.HEATPD DVDKAFKLFD TSTMDAARSG 
     spMCM5  PITVRQLEAI IRITESLAKM SLS.PIASEA HATEAIRLFL TSTLAAATQ. 
     drMCM5  PITVRQLEAV VRIAESLAKM KLQ.PIAGEE EVDEALRLFQ VSTLDAALSG 
     giMCM5  PITVRQLEAL IRLSESFAKM RLS.PVVTVE DVEYAIDIFQ KSTADALQAG 
 EcMCM5.pro  PITVRQLEAI IRIGESLAKM ELS.QIVTEK HVEEAIRLFK VSTMNAVSQG 
 scMCM6.pro  RITVRQLESM IRLSEAIARA NCV.DEITPS FIAEAYDLLR QSIIRVDVDD 
 dmMCM6.pro  RITVRQLESM IRLSEAMAKL ECS.NRVLER HVKEAFRLLN KSIIRVEQPD 
xlMCM6_.pro  RITVRQLESL IRLSESMARM HCS.DEVQPK HVKEAFRLLS KSIIRVDTPD 
 hsMCM6.pro  RITVRQLESM IRLSEAMARM HCC.DEVQPK HVKEAFRLLN KSIIRVETPD 
     atMCM6  RMTVRQLEAL IRLSEAIARS HLE.ILVKPS HVLLAVRLLK TSVISVESGD 
     spMCM6  RITVRQLESM IRLSEAIARA NCV.DDITPA FVNEAYSLLR QSIIHVERDD 
     drMCM6  RITVRQLESL IRLSESMARM HCC.DEVQPK HVKEAFRLLN KSIIRVETPD 
     giMCM6  RITVRQLESL VRLSEAFARL CLA.TAITKE HVKKAAELVS TTCVNVADQI 
 EcMCM6.pro  MMTVRHLESL IRLSEALAKV HDN.DLVTKE YVEEAHRLVK SSVVEVKGED 
 scMCM7.pro  QATPRTLLGI IRLSQALAKL RLA.DMVDID DVEEALRLVR VSKESL.YQE 
 dmMCM7.pro  FTSARNLLGI LRLSTALARL RLS.DSVEKD DVAEALRLLE MSKDSLNQIH 
 xlMCM7.pro  FTSARTLLSI LRLSTALARL RLE.DVVDKE DVNEAMRLTE MSKDSL.QGD 
 hsMCM7.pro  YTSARTLLAI LRLSTALARL RMV.DVVEKE DVNEAIRLME MSKDSL.LGD 
     atMCM7  YTTVRTLLSI LRISAALARL RFS.ESVAQS DVDEALRLMQ MSKISL.YAD 
     spMCM7  HTTPRTLLAI LRMGQALARL RFS.NRVEIG DVDEALRLMS VSKSSL.YDD 
     drMCM7  FTSARTLLSI LRLSTALARL RMV.SVVEKE DVNEAMRLME MSKDSL.QAD 
     giMCM7  FITPRALLAT IRISQAIAKL RLS.DSVSAD DVAKARDLLA AAEKSAHTGR 
 ECMCM7.pro  YVTPRYLLSL IRLSLAHCRL RLS.TDVNED DVNEALRLME VTRIPVPRKR 


   SsoPfMCM  ETGQIDV... .......... .......... .......... .......... 
 ssoMCM.pro  ESGKIDI... .......... .......... .......... .......... 
  pfMCM.pro  ETGQIDV... .......... .......... .......... .......... 
  mtMCM.pro  ETGKIDI... .......... .......... .......... .......... 
      apMCM  ETGEIDI... .......... .......... .......... .......... 
 scMCM2.pro  VRRQLR.... .......... .......... .......... .......... 
 dmMCM2.pro  VMKKMR.... .......... .......... .......... .......... 
 xlMCM2.pro  VMRSMR.... .......... .......... .......... .......... 
 hsMCM2.pro  VMRSMR.... .......... .......... .......... .......... 
     atMCM2  VQRTLR.... .......... .......... .......... .......... 
     spMCM2  VKRSLS.... .......... .......... .......... .......... 
     drMCM2  VMRSMR.... .......... .......... .......... .......... 
     giMCM2  LQYGVQN... .......... .......... .......... .......... 
 EcMCM2.pro  MSKSLR.... .......... .......... .......... .......... 
 scmcm3.pro  DIDEEESEYE EALSKRSPQK SPKKRQRVRQ PASNSGSPIK STPRRSTASS 
 dmMCM3.pro  DRPSKRRRNS GSDAEDDNGE ASSQRSPSRR SKRT...... .......... 
 xlMCM3.pro  EKKKTDKDLH DENLSQDTLS QESVRKSSRR AGKI...... .......... 
 hsMCM3.pro  EKKRKKRSED ESETEDEEEK SQEDQEQKRK RRKT...... .......... 
     atMCM3  MDDREQEERQ REQAEQE... ....RTPSGR RGNQ...... .......... 
     spMCM3  KRKKHKKQRL EAGEEFDSED DNSDDMDIEE SEEEMDTNMV ID........ 
     drMCM3  ERKRSRNGQQ DAASEDEEEE EDEAQDTPRP PRKR...... .......... 
     giMCM3  VRGTVSN... .......... .......... .......... .......... 
 EcMCM3.pro  AKRIKAAAPE EQ.....D.. .....E.... .......... .......... 
 scMCM4.pro  KTGKIDM... .......... .......... .......... .......... 
 dmMCM4.pro  LSGKIDV... .......... .......... .......... .......... 
 xlMCM4.pro  RTGIVDI... .......... .......... .......... .......... 
 hsMCM4.pro  RTGIVDI... .......... .......... .......... .......... 
     atMCM4  ATGTIDM... .......... .......... .......... .......... 
     spMCM4  ATGKISL... .......... .......... .......... .......... 
     drMCM4  RTGFVDI... .......... .......... .......... .......... 
     giMCM4  SGFIN..... .......... .......... .......... .......... 
 EcMCM4.pro  STGKVDM... .......... .......... .......... .......... 
 scMCM5.pro  PIGGLNQ... .......... .......... .......... .......... 
 dmMCM5.pro  SLAGAEG... .......... .......... .......... .......... 
 xlMCM5.pro  SLSGVEG... .......... .......... .......... .......... 
 hsMCM5.pro  TLSGVEG... .......... .......... .......... .......... 
     atMCM5  INQQIN.... .......... .......... .......... .......... 
     spMCM5  .......... .......... .......... .......... .......... 
     drMCM5  SLSGVEG... .......... .......... .......... .......... 
     giMCM5  .ISD...... .......... .......... .......... .......... 
 EcMCM5.pro  ..HMLEG... .......... .......... .......... .......... 
 scMCM6.pro  VEMDEEFDNI ESQSHAASGN .......... .......... .......... 
 dmMCM6.pro  IHLDDD...E GLDMDDGIQ. .......... ..HD...... .......... 
xlMCM6_.pro  VSFDQG...E DEKNIEGEN. .......... .......... .......... 
 hsMCM6.pro  VNLDQE...E EIQMEVDEG. .......... .AGG...... .......... 
     atMCM6  IDLSEYQDAN GDNMDDTDD. .......... .......... .......... 
     spMCM6  IEVEED.... ..DAEAQELE .......... .......... .......... 
     drMCM6  VNLDQE...E EEAMEEEEDN QMNGHDVPNG VNGA...... .......... 
     giMCM6  IKFEVEVLTD G......... .......... .......... .......... 
 EcMCM6.pro  IEIIPK.... .......... .......... .......... .......... 
 scMCM7.pro  T......... .......... .......... .......... .......... 
 dmMCM7.pro  E......... .......... .......... .......... .......... 
 xlMCM7.pro  K......... .......... .......... .......... .......... 
 hsMCM7.pro  K......... .......... .......... .......... .......... 
     atMCM7  .......... .......... .......... .......... .......... 
     spMCM7  L......... .......... .......... .......... .......... 
     drMCM7  R......... .......... .......... .......... .......... 
     giMCM7  RKQRVRP... .......... .......... .......... .......... 
 ECMCM7.pro  R......... .......... .......... .......... .......... 


   SsoPfMCM  .......... .......... .......... TILELG.... .......... 
 ssoMCM.pro  .......... .......... .......... DTIMTG.... .......... 
  pfMCM.pro  .......... .......... .......... TILELG.... .......... 
  mtMCM.pro  .......... .......... .......... DKVEGR.... .......... 
      apMCM  .......... .......... .......... GIIMTG.... .......... 
 scMCM2.pro  .......... .......... .......... .RSFAI.... .......... 
 dmMCM2.pro  .......... .......... .......... .STFQK.... .......... 
 xlMCM2.pro  .......... .......... .......... .KTFAR.... .......... 
 hsMCM2.pro  .......... .......... .......... .KTFAR.... .......... 
     atMCM2  .......... .......... .......... .ESFKR.... .......... 
     spMCM2  .......... .......... .......... .RTFAK.... .......... 
     drMCM2  .......... .......... .......... .KTFAR.... .......... 
     giMCM2  .......... .......... .......... ...KLG.... .......... 
 EcMCM2.pro  .......... .......... .......... .KKFVK.... .......... 
 scmcm3.pro  VNATPSSARR ILRFQDDEQN AGEDDNDIMS PLPADEEAEL QRRLQLGLRV 
 dmMCM3.pro  ........RT ATVGADSDEE DIEPPQPDAG DLTRRETRRL LPARSVAMLM 
 xlMCM3.pro  ........AD .....SQD.D PMDP.....Y SFSEQDS... ....SLNENL 
 hsMCM3.pro  ........RQ P...DAKDGD SYDP.....Y DFSDTEE... ....EMPQVH 
     atMCM3  ........RR ......NNED GAEN...... DTANVDS... .......ETA 
     spMCM3  .....SGSRR VTRSQNATSQ SQESGSEIGS SIAGTAGSYN VGTSNTQLSW 
     drMCM3  ........RR ....GSQGSE SYDP.....Y DF.DTET... ....DIPQIQ 
     giMCM3  .......... .......... .........T DIAGDETHLI GGVSSIVQDP 
 EcMCM3.pro  .......... .......... .........F DLVDEKG... ....TLKQRL 
 scMCM4.pro  .......... .......... .......... NLVQTG.... .......... 
 dmMCM4.pro  .......... .......... .......... GILTTG.... .......... 
 xlMCM4.pro  .......... .......... .......... SILTTG.... .......... 
 hsMCM4.pro  .......... .......... .......... SILTTG.... .......... 
     atMCM4  .......... .......... .......... DLINTG.... .......... 
     spMCM4  .......... .......... .......... DLIYVN.... .......... 
     drMCM4  .......... .......... .......... SILTTG.... .......... 
     giMCM4  .......... .......... .........M DIFAETG... .........G 
 EcMCM4.pro  .......... .......... .......... DMIITG.... .......... 
 scMCM5.pro  .......... .......... .......... .ASGTS.... .......... 
 dmMCM5.pro  .......... .......... .......... FTTEED.... .......... 
 xlMCM5.pro  .......... .......... .......... FTTQED.... .......... 
 hsMCM5.pro  .......... .......... .......... FTSQED.... .......... 
     atMCM5  .......... .......... .......... .ITGEM.... .......... 
     spMCM5  .......... .......... .......... .SSPEV.... .......... 
     drMCM5  .......... .......... .......... FTTQED.... .......... 
     giMCM5  .......... .......... .......... .PSLTN.... .......... 
 EcMCM5.pro  .......... .......... .......... MVRPDV.... .......... 
 scMCM6.pro  ....NDDNDD GTGSGVITSE PPADIEEGQS EATARPGTS. .......EKK 
 dmMCM6.pro  ...IDMENNG AAANVDENNG M........D TSASGAVQ.. ........KK 
xlMCM6_.pro  ....NGNLNN GEEAMETNQD .........E PINEKPSS.. ........NA 
 hsMCM6.pro  ...INGHADS PAPVNGINGY N........E DINQESAP.. ........KA 
     atMCM6  ...IENPVDG EEDQQNGAAE P........A SATADNG.A. .......AAQ 
     spMCM6  ....NDNTNT TNGNDNVSSE .......... EALQKP.... ........K. 
     drMCM6  ...VNGEVNG HEHTNGINGH .......... GVNGETA... ........KP 
     giMCM6  .......... .......... .....RVQLD NLLNRPKAGS RGQIDQDGSD 
 EcMCM6.pro  .......... .......... .......... .TADEPG... .......... 
 scMCM7.pro  .......... .......... .......... .......... .......... 
 dmMCM7.pro  .......... .......... .......... .......... .......... 
 xlMCM7.pro  .......... .......... .......... .......... .......... 
 hsMCM7.pro  .......... .......... .......... .......... .......... 
     atMCM7  .......... .......... .......... .......... .......... 
     spMCM7  .......... .......... .......... .......... .......... 
     drMCM7  .......... .......... .......... .......... .......... 
     giMCM7  .......... .......... .......... .......... .......... 
 ECMCM7.pro  .......... .......... .......... .......... .......... 


   SsoPfMCM  .QSARK.... .......... .......... .......... .......... 
 ssoMCM.pro  .KPKSA.... .......... .......... .......... .......... 
  pfMCM.pro  .QSARK.... .......... .......... .......... .......... 
  mtMCM.pro  .TPKSE.... .......... .......... .......... .......... 
      apMCM  .ASFRS.... .......... .......... .......... .......... 
 scMCM2.pro  .YTLGH.... .......... .......... .......... .......... 
 dmMCM2.pro  .YLSFQ.... .......... .......... .......... .......... 
 xlMCM2.pro  .YLAFR.... .......... .......... .......... .......... 
 hsMCM2.pro  .YLSFR.... .......... .......... .......... .......... 
     atMCM2  .YITYK.... .......... .......... .......... .......... 
     spMCM2  .YLI...... .......... .......... .......... .......... 
     drMCM2  .YLAFR.... .......... .......... .......... .......... 
     giMCM2  TICNIE.... .......... .......... .......... .......... 
 EcMCM2.pro  .YFN...... .......... .......... .......... .......... 
 scmcm3.pro  SPRRREHLHA P.EEGSSGPL TEVGTPRLPN VSSAGQDDEQ QQSVISFDNV 
 dmMCM3.pro  ASPSSEEQSV A......... .......... ........TS TTEPAIIS.. 
 xlMCM3.pro  SQSLRPQRKK A......... .......... ........ES QDGKRSLS.. 
 hsMCM3.pro  TPKTAD..SQ E......... .......... ........TK ESQKVELS.. 
     atMCM3  DPMEVD...E P......... .......... ........SV EQFSGTVS.. 
     spMCM3  PSTHSTLPAT SRELASSDRN INTGTSVASE VS.AS...VS EQSTVSLP.. 
     drMCM3  SPAPARQGDE E......... .......... ........PD QNGHTELS.. 
     giMCM3  DPAGGS.... .......... .......... .......... RDVSG..D.. 
 EcMCM3.pro  EAAMID.... .......... .......... .......... .......... 
 scMCM4.pro  .KSVIQ.... .......... .......... .......... .......... 
 dmMCM4.pro  .LSTAA.... .......... .......... .......... .......... 
 xlMCM4.pro  .MSATA.... .......... .......... .......... .......... 
 hsMCM4.pro  .MSATS.... .......... .......... .......... .......... 
     atMCM4  .VSASE.... .......... .......... .......... .......... 
     spMCM4  .E..RE.... .......... .......... .......... .......... 
     drMCM4  .MSATA.... .......... .......... .......... .......... 
     giMCM4  TSEAAS.... .......... .......... .......... .......... 
 EcMCM4.pro  .R........ .......... .......... .......... .......... 
 scMCM5.pro  .LSEIR.... .......... .......... .......... .......... 
 dmMCM5.pro  .QETLN.... .......... .......... .......... .......... 
 xlMCM5.pro  .QEMLS.... .......... .......... .......... .......... 
 hsMCM5.pro  .QEMLS.... .......... .......... .......... .......... 
     atMCM5  .ANEIK.... .......... .......... .......... .......... 
     spMCM5  .TEEVK.... .......... .......... .......... .......... 
     drMCM5  .QEMIS.... .......... .......... .......... .......... 
     giMCM5  .STIIA.... .......... .......... .......... .......... 
 EcMCM5.pro  .INHIE.... .......... .......... .......... .......... 
 scMCM6.pro  KTTVTY.... .......... .......... .......... .......... 
 dmMCM6.pro  KFTLSF.... .......... .......... .......... .......... 
xlMCM6_.pro  GLKMSF.... .......... .......... .......... .......... 
 hsMCM6.pro  SLRLGF.... .......... .......... .......... .......... 
     atMCM6  KLVISE.... .......... .......... .......... .......... 
     spMCM6  .VKITY.... .......... .......... .......... .......... 
     drMCM6  SLRLSF.... .......... .......... .......... .......... 
     giMCM6  DLIDED.... .......... .......... .......... .......... 
 EcMCM6.pro  .FMVSS.... .......... .......... .......... .......... 
 scMCM7.pro  ....NK.... .......... .......... .......... .......... 
 dmMCM7.pro  ....HQ.... .......... .......... .......... .......... 
 xlMCM7.pro  ....GH.... .......... .......... .......... .......... 
 hsMCM7.pro  ....GQ.... .......... .......... .......... .......... 
     atMCM7  ....DR.... .......... .......... .......... .......... 
     spMCM7  ....DP.... .......... .......... .......... .......... 
     drMCM7  ....SS.... .......... .......... .......... .......... 
     giMCM7  .......... .......... .......... .......... .......... 
 ECMCM7.pro  ....EE.... .......... .......... .......... .......... 


   SsoPfMCM  ......LSKI EKILDIIEKL QKTSERG... .......... AHVNDILEEA 
 ssoMCM.pro  ......REKM MKIIEIIDSL AVSSEC.... .......... AKVKDILKEA 
  pfMCM.pro  ......LSKI EKILDIIEKL QKTSERG... .......... AHVNDILEEA 
  mtMCM.pro  ......RDKF RLLLELIKEY EDDYGGR... .......... APTNILITEM 
      apMCM  ......RKIM SEVLDLIKSI VEEERGGQ.. ........GC VRASEIVRRL 
 scMCM2.pro  .......... .......... .......... .......... .......... 
 dmMCM2.pro  ......KDHS ELLFFILRQL TLDQLA.... .......... .....YIRCK 
 xlMCM2.pro  ......RDNN ELLLFVLKQL IAEQVT.... .......... .....YQRNR 
 hsMCM2.pro  ......RDNN ELLLFILKQL VAEQVT.... .......... .....YQRNR 
     atMCM2  ......KDFN SLLLVLLKEL VKNALK.... .......... .....FEEII 
     spMCM2  .......... .......... .......... .......... .......... 
     drMCM2  ......RDNN ELLLFILKQL VSEQVS.... .......... .....YQRNR 
     giMCM2  ......RDKF GAIMAVLADC IRSAQVY... .......KET QGGSKAVSEV 
 EcMCM2.pro  ......KNNI DVLVFLLKEM FNEKMK.... .......... .....AFRSQ 
 scmcm3.pro  EPGTISTGRL SLISGIIARL MQTEIFEE.. ........ES YPVASLFERI 
 dmMCM3.pro  ......DARL GEFKNNLQRL FREARE.... ........QS LALARITTAI 
 xlMCM3.pro  ......QNRT KEFKAALLKA FKSSRS.... ........QS VAVSQLLELI 
 hsMCM3.pro  ......ESRL KAFKVALLDV FREAHA.... ........QS IGMNRLTESI 
     atMCM3  ......AARI ETFERVFGQH MRTHRL.... ........DD ISIADIETVV 
     spMCM3  ......REKM SVFMARLASL TKSELFSE.. ........EC ASLEDVLESI 
     drMCM3  ......EDRF KEFKAALHKV FRSSHA.... ........QS VGLIALMESI 
     giMCM3  .....NSVDS GVYLTVVRAI STYTEETG.. .......LTA VQLSDFIPWL 
 EcMCM3.pro  ......EDKI NFVSHALYDY SADPKNP... ........RI LEVQDFMKYL 
 scMCM4.pro  ......RKLQ EDLSREIMNV LKDQAS.... ........DS MSFNELIKQI 
 dmMCM4.pro  ......RKKR ADLVAAIKEN LKKKGK.... .......VLT VPYQKLFSDI 
 xlMCM4.pro  ......RKRK EELAQVLKKL IQSKGK.... .......TPA LKYQQLFEDL 
 hsMCM4.pro  ......RKRK EELAEALKKL ILSKGK.... .......TPA LKYQQLFEDI 
     atMCM4  ......RMRR DTFASSIRDI ALEKMQI... ......GGSS MRLSELLEEL 
     spMCM4  ......TLVP EDMVKELANL ISNLTVG... ......G.KT MLVSQLLTRF 
     drMCM4  ......RKRK EEVAQALKKL IQSKGK.... .......TPA MKYQQLFDDL 
     giMCM4  .LDMLCRAII RYKSQRIAEL QSVENEE... .......QLT VTVLELLANM 
 EcMCM4.pro  ......STFK NRMLENLKDA ILLMVKG... ........K. ...AEVSDVV 
 scMCM5.pro  ......RFEQ ELKRRLPIGW STSYQT.... .......... .....LRREF 
 dmMCM5.pro  ......RIEK QLKRRFAIGS QVSEQN.... .......... .....ILQDF 
 xlMCM5.pro  ......RIEK QMKKRFAIGS QVSEHS.... .......... .....IIQDF 
 hsMCM5.pro  ......RIEK QLKRRFAIGS QVSEHS.... .......... .....IIKDF 
     atMCM5  ......QAET QIKRRMGIGA RLSERR.... .......... .....LIEDL 
     spMCM5  ......KIEA SLRKRLPIGF QASYRM.... .......... .....LIREY 
     drMCM5  ......RIEK QLKRRFAIGS QVSEHS.... .......... .....IIQDF 
     giMCM5  ......QVEQ TLLRMIPHGA ILSKSA.... .......... .....VLRDS 
 EcMCM5.pro  ......EICS RIRLLVPIGG SIRYSD.... .......... .....LIRKL 
 scMCM6.pro  ......DKYV SMMNMIVRKI AEVDR..... .EGAEELTAV DIVDWYLLQK 
 dmMCM6.pro  ......EDYK NLSTMLVLHM RAEEARCEVE .GNDTGIKRS NVVTWYLEQV 
xlMCM6_.pro  ......AEYK QISNLLVLYM QKMEE....T .EEECHLTTT DLVNWYLKEM 
 hsMCM6.pro  ......SEYC RISNLIVLHL RKVEE....E .EDESALKRS ELVNWYLKEI 
     atMCM6  ......EEYD RITQALVIRL RQHEETVNKD SSELPGIRQK ELIRWFIDQQ 
     spMCM6  ......DKYV SIMNGILQVL RQRST..... .EGVDGVPAG DLVQSYLELR 
     drMCM6  ......AEYK RISNLLVLHL RRAEE....D .EDEAALKKS EVVNWYLKEI 
     giMCM6  .N...GRGRE RRSERTVDQS QSSANVLTID LSYTILVAMC QSMRYIMAAE 
 EcMCM6.pro  ......KDYV RITNSFIYLI KTREP..... ......MERR ELVEALLSES 
 scMCM7.pro  ......SKED ESPTTKIFTI IKKMLQ.... ....ETGKNT LSYENIVKTV 
 dmMCM7.pro  ......KGHV PNTSDRIFAI VRELAG.... ......SGKA VKISDIMDRC 
 xlMCM7.pro  ......ASRT QRPADVIFST IREMVPQ... .....KGARS VKYSEAEQRC 
 hsMCM7.pro  ......TART QRPADVIFAT VRELVS.... ......GGRS VRFSEAEQRC 
     atMCM7  ......QKAG LDAISDTYSI IRDEAA.... ....RSKKTH VSYANALNWI 
     spMCM7  ......SSHD TTITSKIYKI IRDMLNSIPD ...VEGNERS LTLRAIRERV 
     drMCM7  ......SSRA QRPADVIFSL LRELCGE... .....SAGRS VRVSAAEQRC 
     giMCM7  ......GSEM QTANRVITSI LGQHVD.... .......... AIDHDTLQEL 
 ECMCM7.pro  ......VSSK RAIYNLILSL AGEEGG.... .......RRC VKLAHLWEAT 


   SsoPfMCM  KK........ .......... ..AGIEKQEA REILEKLLEK GQIYMPESGY 
 ssoMCM.pro  QQ........ .......... ..VGIEKSNI EKLLTDMRKS GIIYEAKPEC 
  pfMCM.pro  KK........ .......... ..AGIEKQEA REILEKLLEK GQIYMPESGY 
  mtMCM.pro  MDR....... .......... ..YNVSEEKV EELIRILKDK GAIFEPARGY 
      apMCM  GE........ .......... ..KNIPEEKV RDAIDKLYRQ GLIIEIRTEC 
 scMCM2.pro  .......... .......... .......... .......... .......... 
 dmMCM2.pro  DGP..GATHV EIMERDLIER AKQLDIVNLK PFYESDLFRT NGFSYDPKRR 
 xlMCM2.pro  YGA..QQDTI EVPEKDLVDK ARQINIHNLS AFYDSDLFKM NKFTHDVKKK 
 hsMCM2.pro  FGA..QQDTI EVPEKDLVDK ARQINIHNLS AFYDSELFRM NKFSHDLKRK 
     atMCM2  SGSNSGLPTI EVKIEELQTK AKEYDIADLR PFFSSTDFSK AHFELDHGRG 
     spMCM2  .......... .......... .......... .......... .......... 
     drMCM2  YGA..QQDTI EIAEKDLVDK ARQINIHSLS AFYDSDLFRS NKFSHDVKKK 
     giMCM2  RITP...... .....AYLKA ECEIHNVEFI SGFLQSPVLR RGYTLEYDAS 
 EcMCM2.pro  .......... SVSVDEFERR ISSFGFSIPS NFYSCGLFKD SGFRLDREAR 
 scmcm3.pro  NEEL...... .........P EEEKFSAQEY LAGLKIMSDR NNLMVADDKV 
 dmMCM3.pro  NVG....... .......... SQEPFTAGAL EAAVHRMTED NQIMVADDIV 
 xlMCM3.pro  NKG....... .......... NPEPFERSEV KEALDNMQND NQVMVSEDVV 
 hsMCM3.pro  NRD....... .......... SEEPFSSVEI QAALSKMQDD NQVMVSEGII 
     atMCM3  NNNG...... .........V GASRYSADEI MALLEKLQDD NKVMISDGKV 
     spMCM3  NN.I...... .........E DDVGFSREEA IVALKEMDAQ NKIMFSDNVV 
     drMCM3  NKS....... .......... CPSAFNETDF RAALARMQDD NQVMLADDII 
     giMCM3  KARCR..... ........ST NVQELTDSQI DMAIARLVED QTALLEDGVL 
 EcMCM3.pro  GT........ .......... .DVSVTEQEV EEILSRLAEK DLILFENGRI 
 scMCM4.pro  NEHS...... .......... .QDRVESSDI QEALSRLQQE DKVIV..LGE 
 dmMCM4.pro  KEGS...... .......... .QIMITREQF EDALKEVQDE GAIVV..MGK 
 xlMCM4.pro  RGQS...... .......... .DAAITKDMF DEALHALADD DYLTV..TGK 
 hsMCM4.pro  RGQS...... .......... .DIAITKDMF EEALRALADD DFLTV..TGK 
     atMCM4  KKHGG..... .........N INTEIHLHDV RKAVATLASE GFLVA..EGD 
     spMCM4  REQS...... .......... .STRLDASDF EACLGALERR GRIKV..ITS 
     drMCM4  RGQS...... .......... .EAAITKDMF DEALRLLADE DYLTV..TGK 
     giMCM4  NRG....... ...LSTDQIS TGESVSSELL NTALDTLVSQ GLIVRNGDDV 
 EcMCM4.pro  KNTG...... .......... ....AEEKMV LEALEELVLE GKMIASVQGS 
 scMCM5.pro  VDT....... .......... ..HRFSQLAL DKALYALEKH ETIQLRHQGQ 
 dmMCM5.pro  LR........ .......... ..QKYEERTV MKVIHTMIRR GELQHRMQRK 
 xlMCM5.pro  LK........ .......... ..QKYPEHAI HKVLSLMMRR GEIQHRLQRK 
 hsMCM5.pro  TK........ .......... ..QKYPEHAI HKVLQLMLRR GEIQHRMQRK 
     atMCM5  AR........ .......... ..MGMNDSMV RRALLIMHQR GEVEYQRERR 
     spMCM5  VNG....... .......... ..HGYSQHAL EMALQILSSK ETIQLRNGGQ 
     drMCM5  AK........ .......... ..QKYPEHAI QKVLYLMLRR GELQHRMQRK 
     giMCM5  AR........ .......... ..LGLSEAVV VYVITKLINS NVLEVIRGTM 
 EcMCM5.pro  GG........ .......... ....KDEWVC KKAIDYMCKQ EKLVARDMGR 
 scMCM6.pro  END....... ......LGSL AEYWEERRLA FKVIKRLVK. DRILMEIHGT 
 dmMCM6.pro  ADQ....... ......IESE DELISRKNLI EKLIDRLIYH DQVIIPLKTS 
xlMCM6_.pro  EAE....... ......IETE TELILKKRLI EKVIHRLIYY DHILIELNKS 
 hsMCM6.pro  ESE....... ......IDSE EELINKKRII EKVIHRLTHY DHVLIELTQA 
     atMCM6  NEKK...... .....KYSSQ EQVKLDIKKL RAIIESLVCK EGHLIVLANE 
     spMCM6  EDQ....... ......FHTE EDIIYEVGLV RKVLTRLVH. ESIIMEIQNL 
     drMCM6  ESE....... ......IDSE MELISKKTMI EKVIYRLVHY DYILIELKQS 
     giMCM6  GHSR...... ....LTYDTS INLLVLNLPL DATMTEIERR AIAKVVFDKM 
 EcMCM6.pro  ESS....... ......IESE RALVDEQNKA ENVLSFLIGR EGVLFISDGK 
 scMCM7.pro  RLRG...... .......... ....FTMLQL SNCIQEYSYL NVWHLINEGN 
 dmMCM7.pro  TTKG...... .......... ....FKPDQV DKCIDDYEEL NVWQVNMGRT 
 xlMCM7.pro  VSKG...... .......... ....FTPAQF EAALEEYEEL NVWLVNQART 
 hsMCM7.pro  VSRG...... .......... ....FTPAQF QAALDEYEEL NVWQVNASRT 
     atMCM7  SRKG...... .......... ....YSEAQL KECLEEYAAL NVWQIDPHTF 
     spMCM7  LAKG...... .......... ....FTEDHL INTIQEYTDL GVLLTTNNGQ 
     drMCM7  VSRG...... .......... ....FTPAQF QAALQEYEEL NVWQINQART 
     giMCM7  ALR....... .......... ..EHITDAEF QMALTRLINY GLIVITEDNK 
 ECMCM7.pro  KDK....... .......... ....YSVSEV EDVISDFASC GIWIRNNEEL 


   SsoPfMCM  YKTV...... .......... .......... .......... ......
 ssoMCM.pro  YKKV...... .......... .......... .......... ......
  pfMCM.pro  YKTV...... .......... .......... .......... ......
  mtMCM.pro  LKIV...... .......... .......... .......... ......
      apMCM  YKAV...... .......... .......... .......... ......
 scMCM2.pro  .......... .......... .......... .......... ......
 dmMCM2.pro  IILQIVVDGN TA........ .......... .......... ......
 xlMCM2.pro  LIIQQF.... .......... .......... .......... ......
 hsMCM2.pro  MILQQF.... .......... .......... .......... ......
     atMCM2  MIKCPKRLIT W......... .......... .......... ......
     spMCM2  .......... .......... .......... .......... ......
     drMCM2  LIVQQF.... .......... .......... .......... ......
     giMCM2  GTVTHIIKKY AS........ .......... .......... ......
 EcMCM2.pro  LILRSVY... .......... .......... .......... ......
 scmcm3.pro  WRV....... .......... .......... .......... ......
 dmMCM3.pro  FLI....... .......... .......... .......... ......
 xlMCM3.pro  FLI....... .......... .......... .......... ......
 hsMCM3.pro  FLI....... .......... .......... .......... ......
     atMCM3  HII....... .......... .......... .......... ......
     spMCM3  YRI....... .......... .......... .......... ......
     drMCM3  FLI....... .......... .......... .......... ......
     giMCM3  FILT...... .......... .......... .......... ......
 EcMCM3.pro  YLLN...... .......... .......... .......... ......
 scMCM4.pro  GVRRSVRLNN RV........ .......... .......... ......
 dmMCM4.pro  NTIRIC.... .......... .......... .......... ......
 xlMCM4.pro  .TVRLL.... .......... .......... .......... ......
 hsMCM4.pro  .TVRLL.... .......... .......... .......... ......
     atMCM4  RIKRV..... .......... .......... .......... ......
     spMCM4  AGHRIVRSIA QTD....... .......... .......... ......
     drMCM4  .TVRLL.... .......... .......... .......... ......
     giMCM4  IFI....... .......... .......... .......... ......
 EcMCM4.pro  CYERISD... .......... .......... .......... ......
 scMCM5.pro  NIYRSGV... .......... .......... .......... ......
 dmMCM5.pro  MLYRIC.... .......... .......... .......... ......
 xlMCM5.pro  VLYRIK.... .......... .......... .......... ......
 hsMCM5.pro  VLYRLK.... .......... .......... .......... ......
     atMCM5  SIVRKA.... .......... .......... .......... ......
     spMCM5  TVYRSGV... .......... .......... .......... ......
     drMCM5  VLYRVK.... .......... .......... .......... ......
     giMCM5  LKRK...... .......... .......... .......... ......
 EcMCM5.pro  VLIRQP.... .......... .......... .......... ......
 scMCM6.pro  RHNLRDLENE ..ENEN.NKT VYVIHPNCEV LDQLEPQDSS ......
 dmMCM6.pro  TLKPRIQVQK D.FVEE.DDP LLVVHPNYVV E......... ......
xlMCM6_.pro  ELKTMDDTKE TGEDAA.EDR ILVVNPNYML ED........ ......
 hsMCM6.pro  GLKGSTEGS. ..ESYE.EDP YLVVNPNYLL ED........ ......
     atMCM6  QEEAAEAEET KKKSSQRDER ILAVAPNYVI E......... ......
     spMCM6  TDSAVRLPFE ..ER...... VFSIHPNCDI DALLSNGDVP N.....
     drMCM6  GLKGSAESSE T.ESQE.EDV TLVVNPNYTF ED........ ......
     giMCM6  VMEYRWLLED APGEYVFTHL APTFGIQ... .......... ......
 EcMCM6.pro  .......... .......... .IHIHPSYDV .......... ......
 scMCM7.pro  TLKFVDDGTM DTDQEDSLVS TPKLAPQTTA SANVSAQDSD IDLQDA
 dmMCM7.pro  KITFM..... .......... .......... .......... ......
 xlMCM7.pro  KITFV..... .......... .......... .......... ......
 hsMCM7.pro  RITFV..... .......... .......... .......... ......
     atMCM7  DIRFI..... .......... .......... .......... ......
     spMCM7  TIMFLDP... DLHMEN.... .......... .......... ......
     drMCM7  RITFV..... .......... .......... .......... ......
     giMCM7  YRLR...... .......... .......... .......... ......
 ECMCM7.pro  VIFN...... .......... .......... .......... ......
